# Supplementary material for: (Carbonato-κ2 O,O′)bis­(di-2-pyridyl­amine-κ2 N,N′)cobalt(III) bromide
Source: Acta Crystallogr Sect E Struct Rep Online. 2011 Mar 9;67(Pt 4):m414–5. doi: 10.1107/S1600536811008051 (PMC3100002; doi:10.1107/S1600536811008051)
Supplement: Supplementary file 1 [file e-67-0m414-sup1.cif]

##############################################################################
###                                                                        ###
###        Electronic paper (Acta Crystallographica Section E)             ###
###                                                                        ###
##############################################################################
#                                                                            #
# This CIF contains the data in a paper accepted for publication in Acta     #
# Crystallographica Section E. It conforms to the requirements of Notes      #
# for Authors for Section E, and has been peer reviewed under the auspices   #
# of the IUCr Commission on Journals.                                        #
#                                                                            #
# Full details of the Crystallographic Information File format               #
# are given in the paper "The Crystallographic Information File (CIF):       #
# a New Standard Archive File for Crystallography" by S. R. Hall, F. H.      #
# Allen and I. D. Brown [Acta Cryst. (1991), A47, 655-685].                  #
#                                                                            #
# The current version of the core CIF dictionary is obtainable from          #
# ftp://ftp.iucr.org/pub/cif_core.dic. The current version number is 2.4.    #
#                                                                            #
# Software is freely available for graphical display of the structure(s) in  #
# this CIF.  For information consult the CIF home page http://www.iucr.org/  #
# cif/home.html                                                              #
#                                                                            #
# This file may be used for bona fide research purposes within the           #
# scientific community so long as proper attribution is given to the journal # 
# article from which it was obtained.                                        #
#                                                                            #
##############################################################################
                                             
data_global
_audit_creation_method     SHELXL-97
_journal_date_recd_electronic     2011-03-02
_journal_date_accepted     2011-03-03
_journal_name_full     'Acta Crystallographica, Section E'
_journal_year     2011
_journal_volume     67
_journal_issue      4
_journal_page_first     m414
_journal_page_last     m415
_journal_paper_category     QM
_journal_coeditor_code     SU2260
_publ_contact_author_name     'Maria Gdaniec'
_publ_contact_author_address
;
Faculty of Chemistry
Adam Mickiewicz University
60-780 Pozna\'n
Poland
;
_publ_contact_author_email     'magdan@amu.edu.pl'
_publ_contact_author_fax     '048 61 8658008'
_publ_contact_author_phone     '048 61 8291273'
_publ_section_title
;\
(Carbonato-\k^2^<i>O</i>,<i>O</i>')bis(di-2-pyridylamine-\k^2^<i>N</i>,\
<i>N</i>')cobalt(III) bromide
;
loop_
    _publ_author_name
    _publ_author_address
    'Czapik, Agnieszka'
;
Faculty of Chemistry
Adam Mickiewicz University
60-780 Pozna\'n
Poland
;
    'Papadopoulos, Christos'
;
Department of Chemistry
Aristotle University of Thessaloniki
Thessaloniki 54124
Greece
;
    'Lalia-Kantouri, Maria'
;
Department of Chemistry
Aristotle University of Thessaloniki
Thessaloniki 54124
Greece
;
    'Gdaniec, Maria'
;
Faculty of Chemistry
Adam Mickiewicz University
60-780 Pozna\'n
Poland
;
data_I
_audit_creation_method     SHELXL-97
_chemical_name_systematic
;\
(Carbonato-\k^2^<i>O</i>,<i>O</i>')bis(di-2-pyridylamine-
\k^2^<i>N</i>,<i>N</i>')cobalt(III) bromide
;
_chemical_name_common     ?
_chemical_formula_moiety     'C21 H18 Co N6 O3 +, Br -'
_chemical_formula_sum     'C21 H18 Br Co N6 O3'
_chemical_formula_iupac     '[Co (C O3) (C10 H9 N3)2] Br'
_chemical_formula_weight     541.25
_chemical_melting_point     ?
_symmetry_cell_setting     monoclinic
_symmetry_space_group_name_H-M     'P 21/n'
_symmetry_space_group_name_Hall     '-P 2yn'
loop_
    _symmetry_equiv_pos_as_xyz
    'x, y, z'
    '-x+1/2, y+1/2, -z+1/2'
    '-x, -y, -z'
    'x-1/2, -y-1/2, z-1/2'
_cell_length_a     16.9605(3)
_cell_length_b     7.43220(10)
_cell_length_c     17.2590(4)
_cell_angle_alpha     90.00
_cell_angle_beta     105.839(2)
_cell_angle_gamma     90.00
_cell_volume     2092.96(7)
_cell_formula_units_Z     4
_cell_measurement_reflns_used     8233
_cell_measurement_theta_min     2.98
_cell_measurement_theta_max     30.26
_cell_measurement_temperature     130(2)
_exptl_crystal_description     plate
_exptl_crystal_colour     red
_exptl_crystal_size_max     0.30
_exptl_crystal_size_mid     0.15
_exptl_crystal_size_min     0.05
_exptl_crystal_density_diffrn     1.718
_exptl_crystal_density_meas     ?
_exptl_crystal_density_method     'not measured'
_exptl_crystal_F_000     1088
_exptl_absorpt_coefficient_mu     2.767
_exptl_absorpt_correction_type     multi-scan
_exptl_absorpt_process_details
;
(CrysAlisPro; Agilent Technologies, 2010)
;
_exptl_absorpt_correction_T_min     0.710
_exptl_absorpt_correction_T_max     0.874
_diffrn_ambient_temperature     130(2)
_diffrn_radiation_type     MoK\a
_diffrn_radiation_wavelength     0.71073
_diffrn_radiation_source     'fine-focus sealed tube'
_diffrn_radiation_monochromator     graphite
_diffrn_measurement_device_type     'Oxford Diffraction Xcalibur E'
_diffrn_measurement_method     \w
_diffrn_detector_area_resol_mean     16.1544
_diffrn_reflns_number     29846
_diffrn_reflns_av_R_equivalents     0.0642
_diffrn_reflns_av_sigmaI/netI     0.0565
_diffrn_reflns_theta_min     2.99
_diffrn_reflns_theta_max     26.37
_diffrn_reflns_theta_full     26.37
_diffrn_measured_fraction_theta_max     0.999
_diffrn_measured_fraction_theta_full     0.999
_diffrn_reflns_limit_h_min     -21
_diffrn_reflns_limit_h_max     21
_diffrn_reflns_limit_k_min     -9
_diffrn_reflns_limit_k_max     9
_diffrn_reflns_limit_l_min     -21
_diffrn_reflns_limit_l_max     21
_diffrn_standards_number     .
_diffrn_standards_interval_count     .
_diffrn_standards_interval_time     .
_diffrn_standards_decay_%     .
_refine_special_details
;
Refinement of <i>F</i>^2^ against ALL reflections. The weighted <i>R</i>-factor
<i>wR</i> and goodness of fit <i>S</i> are based on <i>F</i>^2^, conventional
<i>R</i>-factors <i>R</i> are based on <i>F</i>, with <i>F</i> set to zero for
negative <i>F</i>^2^. The threshold expression of <i>F</i>^2^ >
\s(<i>F</i>^2^) is used only for calculating <i>R</i>-factors(gt) <i>etc</i>.
and is not relevant to the choice of reflections for refinement.
<i>R</i>-factors based on <i>F</i>^2^ are statistically about twice as large
as those based on <i>F</i>, and <i>R</i>- factors based on ALL data will be
even larger.
;
_reflns_number_total     4277
_reflns_number_gt     3386
_reflns_threshold_expression     I>2\s(I)
_refine_ls_structure_factor_coef     Fsqd
_refine_ls_matrix_type     full
_refine_ls_R_factor_all     0.0533
_refine_ls_R_factor_gt     0.0366
_refine_ls_wR_factor_gt     0.0746
_refine_ls_wR_factor_ref     0.0800
_refine_ls_goodness_of_fit_ref     1.008
_refine_ls_restrained_S_all     1.008
_refine_ls_number_reflns     4277
_refine_ls_number_parameters     289
_refine_ls_number_restraints     0
_refine_ls_hydrogen_treatment     constr
_refine_ls_weighting_scheme     calc
_refine_ls_weighting_details
                 'calc w=1/[\s^2^(Fo^2^)+(0.0316P)^2^] where P=(Fo^2^+2Fc^2^)/3'
_atom_sites_solution_hydrogens     geom
_atom_sites_solution_primary     direct
_atom_sites_solution_secondary     difmap
_refine_ls_shift/su_max     0.001
_refine_ls_shift/su_mean     0.000
_refine_diff_density_max     0.791
_refine_diff_density_min     -0.499
_refine_ls_extinction_method     none
_refine_ls_extinction_coef     ?
loop_
    _atom_type_symbol
    _atom_type_description
    _atom_type_scat_dispersion_real
    _atom_type_scat_dispersion_imag
    _atom_type_scat_source
    'C' 'C' 0.0033 0.0016
                         'International Tables Vol C Tables 4.2.6.8 and 6.1.1.4'
    'H' 'H' 0.0000 0.0000
                         'International Tables Vol C Tables 4.2.6.8 and 6.1.1.4'
    'O' 'O' 0.0106 0.0060
                         'International Tables Vol C Tables 4.2.6.8 and 6.1.1.4'
    'Co' 'Co' 0.3494 0.9721
                         'International Tables Vol C Tables 4.2.6.8 and 6.1.1.4'
    'N' 'N' 0.0061 0.0033
                         'International Tables Vol C Tables 4.2.6.8 and 6.1.1.4'
    'Br' 'Br' -0.2901 2.4595
                         'International Tables Vol C Tables 4.2.6.8 and 6.1.1.4'
_computing_data_collection     'CrysAlisPro (Agilent Technologies, 2010)'
_computing_cell_refinement     'CrysAlisPro (Agilent Technologies, 2010)'
_computing_data_reduction     'CrysAlisPro (Agilent Technologies, 2010)'
_computing_structure_solution     'SHELXS97 (Sheldrick, 2008)'
_computing_structure_refinement     'SHELXL97 (Sheldrick, 2008)'
_computing_molecular_graphics
;
ORTEP-3 for Windows (Farrugia, 1997) and Mercury (Macrae <i>et al.</i>,
2006)
;
_computing_publication_material     'SHELXL97 (Sheldrick, 2008)'
loop_
    _atom_site_type_symbol
    _atom_site_label
    _atom_site_fract_x
    _atom_site_fract_y
    _atom_site_fract_z
    _atom_site_U_iso_or_equiv
    _atom_site_adp_type
    _atom_site_calc_flag
    _atom_site_refinement_flags
    _atom_site_occupancy
    _atom_site_disorder_assembly
    _atom_site_disorder_group
    Co Co1 0.79115(2) 0.47425(5) 0.48500(2) 0.01679(12) Uani d . 1 . .
    Br Br1 0.42522(2) 0.71322(4) 0.36946(2) 0.02940(11) Uani d . 1 . .
    N N1A 0.83606(15) 0.3707(3) 0.40419(14) 0.0189(6) Uani d . 1 . .
    C C2A 0.91367(19) 0.3175(4) 0.42120(18) 0.0203(7) Uani d . 1 . .
    C C3A 0.9525(2) 0.2829(4) 0.36081(19) 0.0255(8) Uani d . 1 . .
    H H3A 1.0091 0.2535 0.3741 0.031 Uiso calc R 1 . .
    C C4A 0.9066(2) 0.2925(4) 0.2818(2) 0.0305(8) Uani d . 1 . .
    H H4A 0.9311 0.2677 0.2396 0.037 Uiso calc R 1 . .
    C C5A 0.8242(2) 0.3387(4) 0.2639(2) 0.0303(8) Uani d . 1 . .
    H H5A 0.7914 0.3429 0.2097 0.036 Uiso calc R 1 . .
    C C6A 0.7916(2) 0.3778(4) 0.32558(18) 0.0261(8) Uani d . 1 . .
    H H6A 0.7355 0.4114 0.3134 0.031 Uiso calc R 1 . .
    N N7A 0.95794(15) 0.2983(3) 0.50046(15) 0.0223(6) Uani d . 1 . .
    H H7A 1.0091 0.2787 0.5059 0.027 Uiso d R 1 . .
    C C8A 0.92811(19) 0.2571(4) 0.56488(18) 0.0193(7) Uani d . 1 . .
    N N9A 0.85087(15) 0.3025(3) 0.56334(14) 0.0171(6) Uani d . 1 . .
    C C10A 0.8212(2) 0.2466(4) 0.62506(18) 0.0211(7) Uani d . 1 . .
    H H10A 0.7656 0.2708 0.6227 0.025 Uiso calc R 1 . .
    C C11A 0.8687(2) 0.1567(4) 0.69034(19) 0.0253(8) Uani d . 1 . .
    H H11A 0.8469 0.1205 0.7331 0.030 Uiso calc R 1 . .
    C C12A 0.9494(2) 0.1196(4) 0.6927(2) 0.0287(8) Uani d . 1 . .
    H H12A 0.9838 0.0598 0.7381 0.034 Uiso calc R 1 . .
    C C13A 0.9796(2) 0.1685(4) 0.63018(19) 0.0266(8) Uani d . 1 . .
    H H13A 1.0347 0.1426 0.6313 0.032 Uiso calc R 1 . .
    N N1B 0.74231(14) 0.5957(3) 0.55895(14) 0.0169(5) Uani d . 1 . .
    C C2B 0.66482(18) 0.6546(4) 0.53146(17) 0.0171(7) Uani d . 1 . .
    C C3B 0.63533(19) 0.7949(4) 0.56985(18) 0.0195(7) Uani d . 1 . .
    H H3B 0.5827 0.8453 0.5464 0.023 Uiso calc R 1 . .
    C C4B 0.68320(19) 0.8582(4) 0.64138(19) 0.0223(7) Uani d . 1 . .
    H H4B 0.6641 0.9530 0.6685 0.027 Uiso calc R 1 . .
    C C5B 0.76043(19) 0.7830(4) 0.67458(19) 0.0219(7) Uani d . 1 . .
    H H5B 0.7926 0.8179 0.7265 0.026 Uiso calc R 1 . .
    C C6B 0.78852(19) 0.6586(4) 0.63082(18) 0.0202(7) Uani d . 1 . .
    H H6B 0.8427 0.6139 0.6514 0.024 Uiso calc R 1 . .
    N N7B 0.61387(15) 0.5775(3) 0.46391(14) 0.0182(6) Uani d . 1 . .
    H H7B 0.5646 0.6183 0.4492 0.022 Uiso d R 1 . .
    C C8B 0.61995(18) 0.4030(4) 0.43871(17) 0.0173(7) Uani d . 1 . .
    N N9B 0.69443(15) 0.3281(3) 0.45216(14) 0.0170(6) Uani d . 1 . .
    C C10B 0.69889(19) 0.1502(4) 0.43516(18) 0.0203(7) Uani d . 1 . .
    H H10B 0.7512 0.0943 0.4474 0.024 Uiso calc R 1 . .
    C C11B 0.63142(19) 0.0493(4) 0.40141(18) 0.0219(7) Uani d . 1 . .
    H H11B 0.6365 -0.0754 0.3917 0.026 Uiso calc R 1 . .
    C C12B 0.5554(2) 0.1309(4) 0.38152(18) 0.0248(7) Uani d . 1 . .
    H H12B 0.5078 0.0643 0.3553 0.030 Uiso calc R 1 . .
    C C13B 0.54920(19) 0.3088(4) 0.39994(18) 0.0224(7) Uani d . 1 . .
    H H13B 0.4974 0.3670 0.3865 0.027 Uiso calc R 1 . .
    C C1 0.82969(19) 0.7580(4) 0.4471(2) 0.0224(7) Uani d . 1 . .
    O O1 0.75759(13) 0.6760(3) 0.41586(12) 0.0240(5) Uani d . 1 . .
    O O2 0.87502(12) 0.6516(3) 0.50343(12) 0.0229(5) Uani d . 1 . .
    O O3 0.85043(14) 0.8971(3) 0.42570(15) 0.0363(6) Uani d . 1 . .
loop_
    _atom_site_aniso_label
    _atom_site_aniso_U_11
    _atom_site_aniso_U_22
    _atom_site_aniso_U_33
    _atom_site_aniso_U_12
    _atom_site_aniso_U_13
    _atom_site_aniso_U_23
    Co1 0.0119(2) 0.0186(2) 0.0203(2) 0.00264(17) 0.00510(18) 0.00095(17)
    Br1 0.02154(19) 0.02402(18) 0.0356(2) 0.00546(14) -0.00408(15) -0.00196(15)
    N1A 0.0141(14) 0.0245(14) 0.0179(14) 0.0031(11) 0.0042(11) 0.0019(11)
    C2A 0.0197(18) 0.0205(16) 0.0220(17) 0.0004(13) 0.0077(14) -0.0015(13)
    C3A 0.0230(19) 0.0280(18) 0.0289(19) 0.0047(14) 0.0126(16) -0.0012(15)
    C4A 0.035(2) 0.036(2) 0.0261(19) 0.0044(16) 0.0169(17) -0.0010(15)
    C5A 0.032(2) 0.036(2) 0.0225(19) 0.0023(16) 0.0063(16) -0.0009(15)
    C6A 0.0230(19) 0.0319(19) 0.0231(18) 0.0001(15) 0.0058(15) 0.0038(15)
    N7A 0.0114(14) 0.0331(15) 0.0230(15) 0.0053(11) 0.0054(12) -0.0009(12)
    C8A 0.0167(17) 0.0209(16) 0.0203(17) 0.0022(13) 0.0051(14) -0.0042(13)
    N9A 0.0154(14) 0.0182(13) 0.0187(14) 0.0019(10) 0.0063(11) -0.0018(10)
    C10A 0.0220(18) 0.0178(16) 0.0250(17) 0.0011(13) 0.0089(15) -0.0016(13)
    C11A 0.035(2) 0.0195(16) 0.0222(18) 0.0013(15) 0.0089(16) 0.0003(14)
    C12A 0.031(2) 0.0256(18) 0.0242(18) 0.0072(15) -0.0007(16) 0.0011(15)
    C13A 0.0202(18) 0.0299(18) 0.0278(19) 0.0079(15) 0.0030(15) 0.0021(15)
    N1B 0.0115(13) 0.0173(13) 0.0213(14) 0.0012(10) 0.0036(11) 0.0011(11)
    C2B 0.0174(17) 0.0142(14) 0.0207(16) -0.0019(12) 0.0070(14) 0.0035(13)
    C3B 0.0153(17) 0.0192(16) 0.0260(18) 0.0053(13) 0.0091(14) 0.0041(13)
    C4B 0.0259(19) 0.0166(15) 0.0278(18) 0.0020(14) 0.0132(15) -0.0017(14)
    C5B 0.0258(19) 0.0194(16) 0.0195(17) -0.0048(14) 0.0044(15) -0.0025(13)
    C6B 0.0163(17) 0.0189(15) 0.0240(17) -0.0002(13) 0.0035(14) 0.0019(13)
    N7B 0.0106(13) 0.0199(13) 0.0233(14) 0.0047(10) 0.0032(11) -0.0007(11)
    C8B 0.0155(16) 0.0186(15) 0.0179(16) 0.0014(13) 0.0047(13) 0.0010(13)
    N9B 0.0139(14) 0.0198(13) 0.0173(13) 0.0023(11) 0.0045(11) -0.0018(11)
    C10B 0.0202(18) 0.0196(16) 0.0210(17) 0.0049(13) 0.0057(14) 0.0005(13)
    C11B 0.0259(19) 0.0180(16) 0.0230(17) -0.0009(14) 0.0086(15) -0.0017(13)
    C12B 0.0213(18) 0.0264(18) 0.0253(18) -0.0059(14) 0.0040(15) -0.0047(14)
    C13B 0.0139(17) 0.0256(18) 0.0268(18) 0.0003(13) 0.0039(14) -0.0014(14)
    C1 0.0176(18) 0.0240(18) 0.0320(19) 0.0082(14) 0.0175(15) 0.0041(15)
    O1 0.0208(13) 0.0246(12) 0.0286(13) 0.0063(10) 0.0099(10) 0.0058(10)
    O2 0.0129(11) 0.0253(11) 0.0314(13) 0.0001(9) 0.0074(10) -0.0032(10)
    O3 0.0330(15) 0.0249(13) 0.0612(17) 0.0006(11) 0.0300(13) 0.0030(12)
_geom_special_details
;
All e.s.d.'s (except the e.s.d. in the dihedral angle between two l.s. planes)
are estimated using the full covariance matrix. The cell e.s.d.'s are taken
into account individually in the estimation of e.s.d.'s in distances, angles
and torsion angles; correlations between e.s.d.'s in cell parameters are only
used when they are defined by crystal symmetry. An approximate (isotropic)
treatment of cell e.s.d.'s is used for estimating e.s.d.'s involving l.s.
planes.
;
loop_
    _geom_bond_atom_site_label_1
    _geom_bond_atom_site_label_2
    _geom_bond_site_symmetry_2
    _geom_bond_distance
    _geom_bond_publ_flag
    Co1 O2 . 1.901(2) y
    Co1 O1 . 1.904(2) y
    Co1 N9B . 1.919(2) y
    Co1 N1A . 1.923(2) y
    Co1 N1B . 1.925(2) y
    Co1 N9A . 1.933(2) y
    N1A C2A . 1.328(4) ?
    N1A C6A . 1.362(4) ?
    C2A N7A . 1.376(4) ?
    C2A C3A . 1.401(4) ?
    C3A C4A . 1.375(4) ?
    C3A H3A . 0.9500 ?
    C4A C5A . 1.389(5) ?
    C4A H4A . 0.9500 ?
    C5A C6A . 1.358(4) ?
    C5A H5A . 0.9500 ?
    C6A H6A . 0.9500 ?
    N7A C8A . 1.376(4) ?
    N7A H7A . 0.8600 ?
    C8A N9A . 1.346(4) ?
    C8A C13A . 1.389(4) ?
    N9A C10A . 1.362(4) ?
    C10A C11A . 1.367(4) ?
    C10A H10A . 0.9500 ?
    C11A C12A . 1.386(5) ?
    C11A H11A . 0.9500 ?
    C12A C13A . 1.364(4) ?
    C12A H12A . 0.9500 ?
    C13A H13A . 0.9500 ?
    N1B C2B . 1.343(4) ?
    N1B C6B . 1.357(4) ?
    C2B N7B . 1.373(4) ?
    C2B C3B . 1.399(4) ?
    C3B C4B . 1.363(4) ?
    C3B H3B . 0.9500 ?
    C4B C5B . 1.395(4) ?
    C4B H4B . 0.9500 ?
    C5B C6B . 1.360(4) ?
    C5B H5B . 0.9500 ?
    C6B H6B . 0.9500 ?
    N7B C8B . 1.380(4) ?
    N7B H7B . 0.8599 ?
    C8B N9B . 1.341(4) ?
    C8B C13B . 1.393(4) ?
    N9B C10B . 1.361(4) ?
    C10B C11B . 1.359(4) ?
    C10B H10B . 0.9500 ?
    C11B C12B . 1.380(4) ?
    C11B H11B . 0.9500 ?
    C12B C13B . 1.371(4) ?
    C12B H12B . 0.9500 ?
    C13B H13B . 0.9500 ?
    C1 O3 . 1.183(4) ?
    C1 O2 . 1.325(4) ?
    C1 O1 . 1.341(4) ?
loop_
    _geom_angle_atom_site_label_1
    _geom_angle_atom_site_label_2
    _geom_angle_atom_site_label_3
    _geom_angle_site_symmetry_1
    _geom_angle_site_symmetry_3
    _geom_angle
    _geom_angle_publ_flag
    O2 Co1 O1 . . 68.96(9) y
    O2 Co1 N9B . . 169.04(10) y
    O1 Co1 N9B . . 100.10(10) y
    O2 Co1 N1A . . 88.42(10) y
    O1 Co1 N1A . . 88.32(10) y
    N9B Co1 N1A . . 92.01(10) y
    O2 Co1 N1B . . 90.10(9) y
    O1 Co1 N1B . . 86.40(9) y
    N9B Co1 N1B . . 88.48(10) y
    N1A Co1 N1B . . 174.69(10) y
    O2 Co1 N9A . . 96.62(10) y
    O1 Co1 N9A . . 165.55(10) y
    N9B Co1 N9A . . 94.32(10) y
    N1A Co1 N9A . . 90.42(10) y
    N1B Co1 N9A . . 94.81(10) y
    C2A N1A C6A . . 118.5(3) ?
    C2A N1A Co1 . . 121.6(2) ?
    C6A N1A Co1 . . 119.1(2) ?
    N1A C2A N7A . . 119.3(3) ?
    N1A C2A C3A . . 122.0(3) ?
    N7A C2A C3A . . 118.7(3) ?
    C4A C3A C2A . . 118.3(3) ?
    C4A C3A H3A . . 120.9 ?
    C2A C3A H3A . . 120.9 ?
    C3A C4A C5A . . 119.8(3) ?
    C3A C4A H4A . . 120.1 ?
    C5A C4A H4A . . 120.1 ?
    C6A C5A C4A . . 118.6(3) ?
    C6A C5A H5A . . 120.7 ?
    C4A C5A H5A . . 120.7 ?
    C5A C6A N1A . . 122.6(3) ?
    C5A C6A H6A . . 118.7 ?
    N1A C6A H6A . . 118.7 ?
    C2A N7A C8A . . 127.2(3) ?
    C2A N7A H7A . . 112.7 ?
    C8A N7A H7A . . 117.3 ?
    N9A C8A N7A . . 119.9(3) ?
    N9A C8A C13A . . 121.9(3) ?
    N7A C8A C13A . . 118.2(3) ?
    C8A N9A C10A . . 118.3(3) ?
    C8A N9A Co1 . . 120.1(2) ?
    C10A N9A Co1 . . 120.9(2) ?
    N9A C10A C11A . . 122.2(3) ?
    N9A C10A H10A . . 118.9 ?
    C11A C10A H10A . . 118.9 ?
    C10A C11A C12A . . 118.5(3) ?
    C10A C11A H11A . . 120.8 ?
    C12A C11A H11A . . 120.8 ?
    C13A C12A C11A . . 120.3(3) ?
    C13A C12A H12A . . 119.8 ?
    C11A C12A H12A . . 119.8 ?
    C12A C13A C8A . . 118.7(3) ?
    C12A C13A H13A . . 120.7 ?
    C8A C13A H13A . . 120.7 ?
    C2B N1B C6B . . 118.4(3) ?
    C2B N1B Co1 . . 118.4(2) ?
    C6B N1B Co1 . . 121.5(2) ?
    N1B C2B N7B . . 119.5(3) ?
    N1B C2B C3B . . 121.2(3) ?
    N7B C2B C3B . . 119.3(3) ?
    C4B C3B C2B . . 119.0(3) ?
    C4B C3B H3B . . 120.5 ?
    C2B C3B H3B . . 120.5 ?
    C3B C4B C5B . . 119.6(3) ?
    C3B C4B H4B . . 120.2 ?
    C5B C4B H4B . . 120.2 ?
    C6B C5B C4B . . 118.5(3) ?
    C6B C5B H5B . . 120.8 ?
    C4B C5B H5B . . 120.8 ?
    N1B C6B C5B . . 122.6(3) ?
    N1B C6B H6B . . 118.7 ?
    C5B C6B H6B . . 118.7 ?
    C2B N7B C8B . . 125.2(2) ?
    C2B N7B H7B . . 116.0 ?
    C8B N7B H7B . . 112.9 ?
    N9B C8B N7B . . 118.9(3) ?
    N9B C8B C13B . . 121.5(3) ?
    N7B C8B C13B . . 119.7(3) ?
    C8B N9B C10B . . 118.1(2) ?
    C8B N9B Co1 . . 120.32(19) ?
    C10B N9B Co1 . . 121.3(2) ?
    N9B C10B C11B . . 122.6(3) ?
    N9B C10B H10B . . 118.7 ?
    C11B C10B H10B . . 118.7 ?
    C10B C11B C12B . . 118.9(3) ?
    C10B C11B H11B . . 120.5 ?
    C12B C11B H11B . . 120.5 ?
    C13B C12B C11B . . 119.5(3) ?
    C13B C12B H12B . . 120.3 ?
    C11B C12B H12B . . 120.3 ?
    C12B C13B C8B . . 119.1(3) ?
    C12B C13B H13B . . 120.5 ?
    C8B C13B H13B . . 120.5 ?
    O3 C1 O2 . . 126.0(3) ?
    O3 C1 O1 . . 126.0(3) ?
    O2 C1 O1 . . 107.9(3) ?
    O3 C1 Co1 . . 177.2(3) ?
    O2 C1 Co1 . . 53.86(14) ?
    O1 C1 Co1 . . 54.00(14) ?
    C1 O1 Co1 . . 91.28(17) ?
    C1 O2 Co1 . . 91.90(18) ?
loop_
    _geom_torsion_atom_site_label_1
    _geom_torsion_atom_site_label_2
    _geom_torsion_atom_site_label_3
    _geom_torsion_atom_site_label_4
    _geom_torsion_site_symmetry_1
    _geom_torsion_site_symmetry_2
    _geom_torsion_site_symmetry_3
    _geom_torsion_site_symmetry_4
    _geom_torsion
    _geom_torsion_publ_flag
    N1A C2A N7A C8A . . . . 28.1(4) ?
    N9A C8A N7A C2A . . . . -27.6(4) ?
    N1B C2B N7B C8B . . . . 28.0(4) ?
    N9B C8B N7B C2B . . . . -33.5(4) ?
loop_
    _geom_hbond_atom_site_label_D
    _geom_hbond_atom_site_label_H
    _geom_hbond_atom_site_label_A
    _geom_hbond_site_symmetry_A
    _geom_hbond_distance_DH
    _geom_hbond_distance_HA
    _geom_hbond_distance_DA
    _geom_hbond_angle_DHA
    N7A H7A O2 3_766 0.86 2.08 2.876(3) 154
    N7B H7B Br1 . 0.86 2.49 3.327(2) 164
    C10B H10B O3 1_545 0.95 2.34 3.225(4) 155
    C5A H5A O1 2_645 0.95 2.44 3.265(4) 146
    C13A H13A O3 3_766 0.95 2.43 3.316(4) 156
    C13B H13B Br1 . 0.95 2.83 3.623(3) 142
    C5B H5B Br1 4_676 0.95 2.86 3.741(3) 155
    C4B H4B Br1 3_676 0.95 2.89 3.657(3) 139
