# Supplementary material for: (Carbonato-κ2 O,O′)bis­(di-2-pyridyl­amine-κ2 N,N′)cobalt(III) bromide
Source: Acta Crystallogr Sect E Struct Rep Online. 2011 Mar 9;67(Pt 4):m414–5. doi: 10.1107/S1600536811008051 (PMC3100002; doi:10.1107/S1600536811008051)
Supplement: Supplementary file 2 [file e-67-0m414-Isup2.hkl]

#
# h,k,l, Fc-squared, Fo-squared, sigma(Fo-squared) and status flag
#
data_I
_shelx_title ' exp_1497 in P2(1)/n'
_shelx_refln_list_code          4
_shelx_F_calc_maximum      323.08
_exptl_crystal_F_000      1088.00
_reflns_d_resolution_high  0.8001
 
loop_
 _symmetry_equiv_pos_as_xyz
 'x, y, z'
 '-x+1/2, y+1/2, -z+1/2'
 '-x, -y, -z'
 'x-1/2, -y-1/2, z-1/2'
 
_cell_length_a    16.9605
_cell_length_b     7.4322
_cell_length_c    17.2590
_cell_angle_alpha  90.000
_cell_angle_beta  105.839
_cell_angle_gamma  90.000
 
_shelx_F_squared_multiplier     1.000
 
loop_
 _refln_index_h
 _refln_index_k
 _refln_index_l
 _refln_F_squared_calc
 _refln_F_squared_meas
 _refln_F_squared_sigma
 _refln_observed_status
   4   0   0     3353.71     3838.92     99.06 o
   6   0   0     4544.45     4229.07    167.28 o
   8   0   0    13044.86    12889.34    341.01 o
  10   0   0       39.12      168.82     60.68 o
  12   0   0      249.67      223.29     40.12 o
  14   0   0     6129.60     6386.32    326.69 o
  16   0   0      327.45      316.07     77.49 o
  18   0   0      489.00      628.53    165.33 o
  20   0   0      198.95      -96.72    113.35 o
   1   1   0       40.49       35.26      7.36 o
   2   1   0      481.56      332.96     14.82 o
   3   1   0    13071.19    13416.51     92.05 o
   4   1   0     5359.89     5667.99     67.59 o
   5   1   0    15920.34    15886.17    131.83 o
   6   1   0      430.47      494.18     32.74 o
   7   1   0     5622.29     5585.21    107.99 o
   8   1   0     6655.49     7073.65    128.74 o
   9   1   0     2225.63     1960.17     73.81 o
  10   1   0     2236.14     2064.15     78.37 o
  11   1   0      399.18      369.05     35.33 o
  12   1   0     1913.24     1694.22     72.49 o
  13   1   0      548.64      512.86     46.55 o
  14   1   0       36.23       57.41     34.29 o
  15   1   0     1040.85     1019.94     84.19 o
  16   1   0     1506.96     1471.88    125.49 o
  17   1   0     1851.16     1811.92    143.39 o
  18   1   0     1854.41     1751.46    145.15 o
  19   1   0     1392.03     1642.81    228.33 o
  20   1   0        4.52       70.80     82.78 o
   0   2   0    54422.98    59919.07    430.38 o
   1   2   0     4624.32     4989.92     61.87 o
   2   2   0    16445.96    17096.06    106.83 o
   3   2   0     2054.21     2156.51     41.45 o
   4   2   0     2852.00     2907.30     56.17 o
   5   2   0      324.91      397.73     25.28 o
   6   2   0     5544.71     5643.33    106.52 o
   7   2   0     3199.72     3571.84     82.01 o
   8   2   0     5851.82     6618.57    119.69 o
   9   2   0     7221.82     7481.71    142.52 o
  10   2   0     5236.37     5333.36    126.63 o
  11   2   0      594.59      590.87     84.63 o
  12   2   0    11238.80    10943.28    219.38 o
  13   2   0      105.35      179.57    149.29 o
  14   2   0       11.22      761.41    602.97 o
  15   2   0     2006.87     1972.54    145.58 o
  16   2   0     1187.43     1332.73    124.00 o
  17   2   0        6.18       78.55     42.31 o
  18   2   0      653.97      774.21    104.94 o
  19   2   0       88.46       50.95     64.46 o
   1   3   0     1474.27     1597.24     50.53 o
   2   3   0     1192.31     1155.59     43.65 o
   3   3   0       43.99       58.36     18.12 o
   4   3   0       49.72       55.18     16.24 o
   5   3   0      519.41      484.49     30.26 o
   6   3   0     6503.19     6963.69    121.81 o
   7   3   0     6270.51     5724.12    133.71 o
   8   3   0     5578.68     5443.37    127.16 o
   9   3   0      204.84      162.37     33.58 o
  10   3   0     1487.71     1419.16     71.34 o
  11   3   0       55.36       95.12     31.39 o
  12   3   0      411.11      405.28     51.34 o
  13   3   0      625.11      648.68     65.50 o
  14   3   0      335.65      284.52     63.79 o
  15   3   0     1862.47     1971.28    141.40 o
  16   3   0      434.23      524.05     84.52 o
  17   3   0      780.63      717.12     88.77 o
  18   3   0      173.71      169.14     55.97 o
  19   3   0        9.42      -34.35     48.64 o
   0   4   0      337.46      231.18     35.63 o
   1   4   0      552.78      656.80     39.82 o
   2   4   0      518.91      606.68     38.21 o
   3   4   0    18215.82    18340.57    213.07 o
   4   4   0      621.01      582.17     34.89 o
   5   4   0     2249.47     2181.08     98.32 o
   6   4   0     3699.52     3805.28     99.30 o
   7   4   0       38.53       80.09     18.98 o
   8   4   0     4221.61     4396.85    121.82 o
   9   4   0     1156.36     1157.49     68.40 o
  10   4   0      939.73      894.70     73.99 o
  11   4   0     5946.35     5953.86    193.43 o
  12   4   0       50.31       50.47     33.35 o
  13   4   0      441.72      484.40     69.08 o
  14   4   0     2993.22     3138.21    191.80 o
  15   4   0       28.25      -22.58     54.74 o
  16   4   0       65.45        7.79     48.28 o
  17   4   0      880.72      734.15    110.54 o
  18   4   0      108.34      157.95    122.80 o
   1   5   0       97.68       82.03     19.54 o
   2   5   0       20.20       14.32     21.85 o
   3   5   0     2640.40     2548.64     88.98 o
   4   5   0     1749.68     1670.80     75.97 o
   5   5   0     2028.52     1920.49     99.31 o
   6   5   0     1554.09     1370.82     84.63 o
   7   5   0     1242.72     1154.34     82.37 o
   8   5   0     2607.60     2669.10    120.80 o
   9   5   0     2703.44     2801.51    142.18 o
  10   5   0     2395.80     2286.41    127.92 o
  11   5   0     2564.81     2581.64    143.36 o
  12   5   0      112.49      152.56     70.05 o
  13   5   0     1752.80     1707.09    139.70 o
  14   5   0     1411.03     1458.75    157.79 o
  15   5   0      166.92      228.57     91.48 o
  16   5   0       99.53      212.37     77.05 o
  17   5   0      219.37      288.91     98.37 o
   0   6   0     1422.11     1398.28     94.03 o
   1   6   0     6696.87     6642.33    151.71 o
   2   6   0     1556.44     1529.11     79.50 o
   3   6   0     3109.09     2965.44    102.90 o
   4   6   0      537.48      519.34     51.20 o
   5   6   0     6520.88     6673.16    200.25 o
   6   6   0      503.99      510.49     58.22 o
   7   6   0       16.07       29.04     33.04 o
   8   6   0      159.83      171.31     55.31 o
   9   6   0     2583.62     2584.82    166.20 o
  10   6   0      981.94     1003.12    102.74 o
  11   6   0      488.55      340.77     76.00 o
  12   6   0      971.69      923.15     98.17 o
  13   6   0     1820.99     1963.14    180.77 o
  14   6   0      106.85       76.15     57.14 o
  15   6   0      965.74     1110.46    148.93 o
   1   7   0     1921.98     1918.65    102.10 o
   2   7   0      336.84      303.93     47.10 o
   3   7   0      502.13      474.08     59.79 o
   4   7   0      609.79      585.19     67.57 o
   5   7   0       22.10       -6.51     39.04 o
   6   7   0       98.89      119.92     40.68 o
   7   7   0     4841.67     5134.37    237.84 o
   8   7   0       10.64       85.86     46.11 o
   9   7   0        5.50       57.00     44.25 o
  10   7   0      222.26      134.11     55.06 o
  11   7   0      481.31      425.00     84.48 o
  12   7   0        3.24      -20.80     46.99 o
  13   7   0      383.27      264.74     74.02 o
   0   8   0       17.57       30.59     80.68 o
   1   8   0      197.22       91.23     53.59 o
   2   8   0      337.39      271.56     69.42 o
   3   8   0     5462.62     5522.08    251.16 o
   4   8   0       87.58       64.67     44.99 o
   5   8   0      134.36       93.77     49.50 o
   6   8   0      502.50      540.72     84.91 o
   7   8   0      157.23      150.13     57.08 o
   8   8   0      480.36      562.96     93.54 o
   9   8   0      164.21      134.17     49.18 o
  10   8   0        6.28       40.15     52.54 o
   1   9   0      433.80      374.60     73.46 o
   2   9   0      492.54      361.01    102.06 o
   3   9   0        2.71      -48.19     54.11 o
   4   9   0      232.89      234.59     81.66 o
   5   9   0      435.90      534.20    113.14 o
 -19   0   1     1289.88      973.33    258.52 o
 -17   0   1     9609.21     9253.21    369.11 o
 -15   0   1     2406.91     2396.09    174.47 o
 -13   0   1      206.22      233.18     53.19 o
 -11   0   1        5.96       -8.31     39.10 o
  -9   0   1     5375.65     4511.70    217.49 o
  -7   0   1      365.31      363.24     49.76 o
  -5   0   1    11373.81    10783.77    171.96 o
  -3   0   1    17282.39    18401.01    177.02 o
   3   0   1      451.67      449.49     53.69 o
   5   0   1    42566.23    42189.46    426.77 o
   7   0   1       81.50       44.91     31.51 o
   9   0   1      338.92      250.58     29.22 o
  11   0   1    10894.92    10910.34    368.91 o
  13   0   1      397.85      373.61     82.26 o
  15   0   1      153.61      136.93     64.72 o
  17   0   1        6.77      123.91     74.08 o
  19   0   1     4868.66     5101.80    475.34 o
 -20   1   1       58.47       71.78     91.89 o
 -19   1   1       81.59      207.80     80.21 o
 -18   1   1      145.83      231.31     86.26 o
 -17   1   1     1148.07     1224.21    116.72 o
 -16   1   1       65.75       98.58     49.76 o
 -15   1   1      321.67      259.49     56.18 o
 -14   1   1     1158.03     1143.68     76.02 o
 -13   1   1     6932.43     6843.03    149.97 o
 -12   1   1     3146.32     2941.87    113.47 o
 -11   1   1     3788.17     3793.70    123.03 o
 -10   1   1     2900.70     2884.16    103.26 o
  -9   1   1     8743.06     9331.68    162.66 o
  -8   1   1     1374.00     1235.97     56.20 o
  -7   1   1    32288.09    34896.42    269.12 o
  -6   1   1      255.85      298.65     27.55 o
  -5   1   1    32020.17    33211.11    236.12 o
  -4   1   1     3931.23     4454.69     62.45 o
  -3   1   1    19117.19    19466.11    121.67 o
  -2   1   1     2684.22     3048.35     44.50 o
  -1   1   1      156.63      124.76     10.54 o
   0   1   1    39109.08    40308.04    147.26 o
   1   1   1     7300.36     7982.84     57.95 o
   2   1   1    27057.27    28177.33    134.98 o
   3   1   1    30798.67    33470.03    182.58 o
   4   1   1      198.85      193.57     17.50 o
   5   1   1     2180.28     2639.63     55.12 o
   6   1   1     6614.13     7154.43    114.21 o
   7   1   1     1307.15     1172.74     48.15 o
   8   1   1      177.16      159.23     20.56 o
   9   1   1     9724.56     9657.00    166.87 o
  10   1   1     4122.92     3863.65    105.12 o
  11   1   1      172.59      176.32     21.37 o
  12   1   1     1002.31      909.87     61.81 o
  13   1   1      312.15      288.95     51.47 o
  14   1   1      676.37      773.72     76.05 o
  15   1   1     2337.57     2549.90    160.92 o
  16   1   1      632.73      630.51     87.53 o
  17   1   1       49.44      114.93     48.93 o
  18   1   1       10.94       21.95     53.91 o
  19   1   1      230.60      241.35     94.47 o
 -20   2   1       37.21      164.61     71.36 o
 -19   2   1     1282.02     1685.38    173.13 o
 -18   2   1     2858.23     2973.54    219.51 o
 -17   2   1       77.78       89.11     53.53 o
 -16   2   1       30.64       48.66     43.23 o
 -15   2   1     9240.14     9391.83    305.88 o
 -14   2   1      704.73      541.15     59.28 o
 -13   2   1        7.16        1.04     19.46 o
 -12   2   1      263.37      381.07    117.78 o
 -11   2   1      433.91      402.94     41.07 o
 -10   2   1       38.29       54.72     19.39 o
  -9   2   1      177.93      198.98     29.83 o
  -8   2   1      167.59      259.52     29.81 o
  -7   2   1    19602.55    19853.00    204.90 o
  -6   2   1     1002.37     1029.52     49.63 o
  -5   2   1     4038.21     4064.11     72.86 o
  -4   2   1     3777.12     4054.66     76.41 o
  -3   2   1      293.33      352.56     20.85 o
  -2   2   1     1655.47     1769.61     36.56 o
  -1   2   1     4159.15     4524.69     56.11 o
   0   2   1     4199.26     4296.18     57.78 o
   1   2   1     3888.16     4047.70     54.96 o
   2   2   1       52.85       45.29      9.12 o
   3   2   1     6288.50     6445.09     75.98 o
   4   2   1     3152.65     3275.07     60.50 o
   5   2   1      595.21      688.36     33.12 o
   6   2   1     5003.22     5053.46     94.74 o
   7   2   1    10904.43    10894.24    143.02 o
   8   2   1      853.37      811.04     37.98 o
   9   2   1     2302.82     2075.78     66.71 o
  10   2   1       55.15       30.99     13.74 o
  11   2   1     1798.12     1751.09     69.55 o
  12   2   1     1199.01     1142.89     71.60 o
  13   2   1     1396.86     1467.67    159.09 o
  14   2   1       13.18      489.83    469.31 o
  15   2   1      957.61     1248.97    245.78 o
  16   2   1      925.95      729.43     97.79 o
  17   2   1     6896.73     7335.40    297.01 o
  18   2   1      550.06      840.66    124.67 o
  19   2   1        5.27       61.92     56.46 o
 -19   3   1      445.52      371.03     82.35 o
 -18   3   1      107.87       20.04     46.97 o
 -17   3   1      436.82      497.60     87.28 o
 -16   3   1      756.72      920.73    109.26 o
 -15   3   1      379.10      375.98     69.25 o
 -14   3   1        9.31      -38.95     42.46 o
 -13   3   1      123.59      153.66     44.60 o
 -12   3   1     2793.88     2916.12    141.09 o
 -11   3   1     4327.09     4326.28    165.32 o
 -10   3   1     8780.23     8637.66    176.58 o
  -9   3   1       48.90       22.18     18.61 o
  -8   3   1      205.63      210.39     30.49 o
  -7   3   1     1285.97     1446.42     64.55 o
  -6   3   1      495.10      430.95     27.53 o
  -5   3   1     8732.29     9103.09    148.67 o
  -4   3   1        6.01       28.54     20.39 o
  -3   3   1     4781.73     5010.75    111.52 o
  -2   3   1    16170.68    16134.10    152.25 o
  -1   3   1     4013.02     4336.69     78.65 o
   0   3   1     4495.49     4818.54     94.73 o
   1   3   1     8006.98     8415.04    127.50 o
   2   3   1        5.51       32.03     13.20 o
   3   3   1    17614.10    18300.57    178.54 o
   4   3   1    13079.74    13088.31    150.74 o
   5   3   1      170.46      156.22     20.33 o
   6   3   1     4111.02     4129.67    103.46 o
   7   3   1     3126.52     2923.19     88.42 o
   8   3   1      525.58      442.31     44.14 o
   9   3   1     1004.48     1047.19     76.76 o
  10   3   1      391.26      296.85     44.01 o
  11   3   1     3710.67     3615.30    142.73 o
  12   3   1     5734.95     5790.48    184.17 o
  13   3   1     2270.00     2407.13    144.02 o
  14   3   1     1472.59     1352.99    115.60 o
  15   3   1      288.83      304.95     64.24 o
  16   3   1       72.59       45.89     40.08 o
  17   3   1      784.93      917.24    102.00 o
  18   3   1      711.65      760.59     99.96 o
  19   3   1      245.32      236.67     68.66 o
 -18   4   1      973.59      785.89    115.07 o
 -17   4   1      635.06      609.07    111.03 o
 -16   4   1      875.39      830.15    110.15 o
 -15   4   1      134.22      167.27    136.64 o
 -14   4   1     1969.99     2094.51    156.03 o
 -13   4   1     1071.14      965.43     98.49 o
 -12   4   1     2331.04     2253.19    133.12 o
 -11   4   1     1266.46     1358.66    110.20 o
 -10   4   1      672.01      648.53     61.72 o
  -9   4   1     2988.11     2860.74    107.70 o
  -8   4   1     2383.73     2304.96     73.84 o
  -7   4   1     1918.29     1942.04     81.15 o
  -6   4   1     7372.42     7291.58    166.67 o
  -5   4   1     4865.80     4670.20    152.52 o
  -4   4   1      172.53      203.16     30.39 o
  -3   4   1     4180.99     4304.63     94.53 o
  -2   4   1     6090.59     6484.62    110.74 o
  -1   4   1     1021.59     1071.32     46.90 o
   0   4   1     1066.03     1091.28     51.32 o
   1   4   1     1046.84     1117.58     53.49 o
   2   4   1     4855.09     4779.32    110.51 o
   3   4   1      345.39      349.50     26.33 o
   4   4   1       37.85       21.98     12.88 o
   5   4   1     9845.30     9727.38    176.09 o
   6   4   1      232.74      231.77     28.37 o
   7   4   1     2135.73     2090.15     83.49 o
   8   4   1     6507.01     6333.53    171.71 o
   9   4   1        0.69       81.32     50.38 o
  10   4   1        6.92       32.24     27.48 o
  11   4   1     1174.01     1077.13     87.37 o
  12   4   1      278.37      252.08     48.21 o
  13   4   1     1211.99     1138.80    108.37 o
  14   4   1      194.79      185.09     58.97 o
  15   4   1      114.92      149.83     63.85 o
  16   4   1     2459.29     2629.75    186.07 o
  17   4   1      159.35       72.36     57.17 o
  18   4   1        2.80      -25.70     57.13 o
 -17   5   1       22.25      122.36    139.50 o
 -16   5   1       48.01       71.62     76.96 o
 -15   5   1       69.62      135.99     66.00 o
 -14   5   1     4642.10     4527.08    264.55 o
 -13   5   1     1586.50     1632.41    136.01 o
 -12   5   1      122.48      165.71     53.21 o
 -11   5   1      158.42      161.87     42.65 o
 -10   5   1      503.06      434.42     59.10 o
  -9   5   1      266.58      279.56     48.23 o
  -8   5   1    12744.31    12854.54    252.37 o
  -7   5   1      214.38      205.35     39.85 o
  -6   5   1      837.60      896.90     62.85 o
  -5   5   1     1337.61     1313.80     77.60 o
  -4   5   1     3082.94     3023.18     96.48 o
  -3   5   1      836.41      843.89     47.04 o
  -2   5   1     3004.99     2980.81     85.29 o
  -1   5   1      534.26      493.70     35.78 o
   0   5   1    11653.46    11415.46    177.61 o
   1   5   1     6926.43     6792.26    165.78 o
   2   5   1     1334.86     1312.77     67.53 o
   3   5   1      172.93      174.91     25.92 o
   4   5   1     1120.37     1062.08     58.08 o
   5   5   1       41.32       42.66     16.03 o
   6   5   1     1626.62     1633.70     98.29 o
   7   5   1      764.13      775.86     71.49 o
   8   5   1     1757.26     1737.81    122.20 o
   9   5   1      994.41     1079.63     90.37 o
  10   5   1     1711.99     1814.46    119.78 o
  11   5   1       30.54       54.38     43.73 o
  12   5   1       33.21       73.22     36.53 o
  13   5   1      959.72      955.38     99.06 o
  14   5   1      862.43     1066.15    123.90 o
  15   5   1     1047.52     1081.49    128.50 o
  16   5   1     1209.62     1438.68    149.47 o
 -15   6   1       42.87       27.58     57.59 o
 -14   6   1       52.01       82.90     63.79 o
 -13   6   1        3.69       16.17     42.17 o
 -12   6   1     1695.59     1498.90    134.24 o
 -11   6   1     1798.47     1830.35    143.21 o
 -10   6   1     1701.75     1673.56    131.23 o
  -9   6   1      986.70     1022.21    104.66 o
  -8   6   1      448.46      512.52     68.54 o
  -7   6   1      179.65      159.48     52.04 o
  -6   6   1      246.08      242.82     41.00 o
  -5   6   1      280.91      315.80     42.97 o
  -4   6   1     4893.20     5161.04    210.98 o
  -3   6   1      116.45       90.47     21.71 o
  -2   6   1        5.40        1.69     16.85 o
  -1   6   1      633.06      653.60     52.60 o
   0   6   1     3303.52     3347.64    104.17 o
   1   6   1       73.28       78.24     21.05 o
   2   6   1      220.75      242.37     33.93 o
   3   6   1        8.37       17.92     21.94 o
   4   6   1     1196.38     1168.98     70.34 o
   5   6   1      909.42      881.36     73.71 o
   6   6   1     2046.16     2067.35    117.99 o
   7   6   1      445.67      467.73     61.06 o
   8   6   1       19.93      -35.63     42.39 o
   9   6   1     3948.68     3927.87    205.50 o
  10   6   1     4724.35     4830.66    232.07 o
  11   6   1       25.33        5.02     42.31 o
  12   6   1       44.81       55.15     50.60 o
  13   6   1       67.05       52.95     69.60 o
  14   6   1     2490.49     2533.46    212.90 o
  15   6   1      401.87      469.60    115.35 o
 -13   7   1      379.30      348.58     86.14 o
 -12   7   1      101.67       58.53     52.17 o
 -11   7   1      278.65      260.48     72.15 o
 -10   7   1     1655.04     1761.62    156.25 o
  -9   7   1      155.98      223.79     55.60 o
  -8   7   1     3050.21     3070.03    172.37 o
  -7   7   1      595.94      617.63     80.31 o
  -6   7   1      781.04      761.66     71.22 o
  -5   7   1       53.31        7.93     31.02 o
  -4   7   1      772.55      717.78     72.37 o
  -3   7   1      191.43      198.80     42.48 o
  -2   7   1     4895.91     4870.61    193.09 o
  -1   7   1     1247.91     1309.79     92.17 o
   0   7   1      613.71      560.26     53.65 o
   1   7   1     1940.41     1884.70     93.71 o
   2   7   1      967.19      906.36     66.83 o
   3   7   1      568.68      614.45     65.99 o
   4   7   1     1906.65     1996.24    122.77 o
   5   7   1        5.55      -43.03     44.68 o
   6   7   1     3057.39     3099.47    175.15 o
   7   7   1        2.69      -39.83     39.83 o
   8   7   1       11.71       53.41     43.17 o
   9   7   1      405.96      504.02     80.74 o
  10   7   1      277.81      348.06     73.87 o
  11   7   1     1560.55     1562.60    138.58 o
  12   7   1     1062.36      783.90    163.94 o
  13   7   1      197.96      148.40     83.98 o
 -10   8   1      300.34      220.36     71.04 o
  -9   8   1       14.67       79.68     48.82 o
  -8   8   1      337.82      374.89     75.43 o
  -7   8   1      114.80      110.60     51.00 o
  -6   8   1     2439.23     2682.23    184.03 o
  -5   8   1        0.54      -35.29     43.27 o
  -4   8   1       25.50      -40.88     40.88 o
  -3   8   1      360.22      290.71     58.07 o
  -2   8   1      292.05      259.47     75.77 o
  -1   8   1      278.37      246.20     58.59 o
   0   8   1     1004.05     1101.20    102.45 o
   1   8   1      228.41      206.02     52.28 o
   2   8   1     1317.07     1389.18    116.58 o
   3   8   1      506.38      461.25     79.62 o
   4   8   1       39.20      -25.24     57.58 o
   5   8   1       19.96      -34.29     52.90 o
   6   8   1       80.62       40.68     50.70 o
   7   8   1       40.32       60.13     51.90 o
   8   8   1     2426.43     2731.67    248.68 o
   9   8   1        4.10      111.16     75.08 o
  10   8   1      153.62      186.42     77.34 o
  -5   9   1       57.59       68.58     43.16 o
  -4   9   1      395.43      308.44     71.10 o
  -3   9   1     1014.91     1008.39    101.68 o
  -2   9   1      899.57      895.96     95.19 o
  -1   9   1     1344.60     1454.15    135.52 o
   0   9   1      205.32      202.45     83.22 o
   1   9   1       46.11       58.10     65.77 o
   2   9   1       23.14      -35.07    110.31 o
   3   9   1     1219.70     1025.19    152.34 o
   4   9   1      479.15      513.18    105.80 o
 -20   0   2      137.35      168.17    265.75 o
 -18   0   2      322.77      350.76     97.19 o
 -16   0   2      869.70      972.07    116.20 o
 -14   0   2     7602.23     7468.09    204.57 o
 -12   0   2    13464.16    12711.49    425.68 o
 -10   0   2     7286.31     8290.92    310.34 o
  -8   0   2     2790.50     2602.23    159.31 o
  -6   0   2     1949.22     2068.22     85.10 o
  -4   0   2      765.90      726.19     40.30 o
  -2   0   2     2018.74     1894.83     56.77 o
   2   0   2    35431.38    38344.25    370.30 o
   4   0   2     5236.55     5699.53    153.96 o
   6   0   2       31.00      165.36     94.99 o
   8   0   2     3437.43     3406.03    208.34 o
  10   0   2    16459.58    16637.61    587.65 o
  12   0   2      387.51      311.71     85.92 o
  14   0   2      473.89      391.99    111.55 o
  16   0   2     2459.20     2650.17    325.84 o
  18   0   2      371.66      355.58    116.19 o
 -20   1   2     1722.93     1461.53    215.44 o
 -19   1   2      711.52      958.42    130.04 o
 -18   1   2     1370.79     1534.97    174.47 o
 -17   1   2     3099.49     3352.63    221.12 o
 -16   1   2      419.80      407.20     68.27 o
 -15   1   2      629.47      629.17     77.64 o
 -14   1   2     5230.25     4999.70    162.29 o
 -13   1   2        9.48       11.80     18.08 o
 -12   1   2     2800.45     2414.00     85.52 o
 -11   1   2       13.59       -0.70     15.85 o
 -10   1   2      540.83      488.36     36.26 o
  -9   1   2     1530.20     1323.62     61.71 o
  -8   1   2     1436.55     1366.25     65.37 o
  -7   1   2     3154.45     3173.39     89.94 o
  -6   1   2     3557.73     3499.98     87.06 o
  -5   1   2     5165.05     5282.79     76.22 o
  -4   1   2      109.45      109.05     15.38 o
  -3   1   2     2687.31     3034.02     43.48 o
  -2   1   2     3990.78     4268.06     49.77 o
  -1   1   2     2815.19     2737.80     37.25 o
   0   1   2     1269.36     1663.35     29.25 o
   1   1   2       53.24       72.76      8.99 o
   2   1   2    14499.78    15858.59     99.94 o
   3   1   2       25.93       22.49      9.94 o
   4   1   2     7652.62     8036.99     95.41 o
   5   1   2     4538.49     4249.93     73.89 o
   6   1   2     7281.33     6905.47    110.11 o
   7   1   2     6212.16     6242.95    133.59 o
   8   1   2     1269.14     1267.23     82.57 o
   9   1   2     1722.50     1634.29     69.34 o
  10   1   2      201.19      231.59     35.02 o
  11   1   2     4275.07     4319.77    152.44 o
  12   1   2     9977.82    10182.76    244.64 o
  13   1   2      168.54      128.17     40.06 o
  14   1   2     1001.45      944.90     81.78 o
  15   1   2     2455.96     2483.00    159.61 o
  16   1   2       59.03       64.66     49.01 o
  17   1   2      622.95      680.51     95.53 o
  18   1   2      241.98      309.96     94.50 o
  19   1   2      490.50      473.77    140.60 o
 -20   2   2      264.13      274.05     79.15 o
 -19   2   2      101.50      197.19     75.09 o
 -18   2   2      943.74     1123.25    138.18 o
 -17   2   2       83.74       97.68     49.15 o
 -16   2   2     1826.33     2059.54    149.22 o
 -15   2   2        6.09       27.93     41.23 o
 -14   2   2      459.36      482.51     57.22 o
 -13   2   2     2761.25     2630.42    118.30 o
 -12   2   2      211.75      220.96     39.31 o
 -11   2   2       12.32        8.82     23.33 o
 -10   2   2    17290.25    16980.82    266.26 o
  -9   2   2      727.07      882.52     54.84 o
  -8   2   2      603.47      760.53     50.20 o
  -7   2   2     7363.09     7649.54    146.12 o
  -6   2   2       97.70       87.34     21.28 o
  -5   2   2       12.14        2.56     15.97 o
  -4   2   2     8149.22     8572.72    117.02 o
  -3   2   2     5856.70     6373.96     89.87 o
  -2   2   2    25566.25    26206.42    154.15 o
  -1   2   2    25168.06    27318.14    140.61 o
   0   2   2     2443.13     2423.24     43.88 o
   1   2   2    15170.39    16372.74    119.09 o
   2   2   2       15.23       31.61      8.34 o
   3   2   2      186.68      204.98     13.53 o
   4   2   2    24018.40    24886.58    173.88 o
   5   2   2      215.95      229.81     19.14 o
   6   2   2     2553.44     2919.15     75.33 o
   7   2   2       13.78       18.53     14.50 o
   8   2   2     2071.13     1918.22     66.76 o
   9   2   2     1031.57     1076.37     44.90 o
  10   2   2       39.26       53.33     14.27 o
  11   2   2      736.17      789.11     51.56 o
  12   2   2     5359.07     5143.91    174.21 o
  13   2   2      151.38      157.03     54.65 o
  14   2   2     2058.96     2415.31    276.48 o
  15   2   2     2293.98     2629.49    341.97 o
  16   2   2      121.73      170.07     62.84 o
  17   2   2      881.34      980.86    123.65 o
  18   2   2     1386.14     1503.00    154.76 o
  19   2   2      246.08      151.56     78.12 o
 -19   3   2     1957.76     2082.90    188.66 o
 -18   3   2        8.90      101.21     65.12 o
 -17   3   2      307.01      310.48     72.83 o
 -16   3   2      674.78      464.12     80.96 o
 -15   3   2     3352.60     3461.90    193.90 o
 -14   3   2      985.08      912.56     84.52 o
 -13   3   2     1293.32     1272.21     96.06 o
 -12   3   2      862.70      884.77     98.58 o
 -11   3   2       77.34       25.93     31.10 o
 -10   3   2        5.35       24.80     21.96 o
  -9   3   2     1523.18     1425.04     85.32 o
  -8   3   2      601.97      592.54     46.02 o
  -7   3   2     5543.79     5455.15    105.09 o
  -6   3   2     5426.00     5254.10    148.91 o
  -5   3   2    13765.74    14154.76    189.98 o
  -4   3   2      625.35      719.10     41.57 o
  -3   3   2      628.99      584.60     32.94 o
  -2   3   2       27.68       34.94     10.12 o
  -1   3   2      379.67      421.27     26.77 o
   0   3   2    15835.40    16275.41    163.05 o
   1   3   2       62.57       62.42     12.79 o
   2   3   2      336.30      409.75     24.62 o
   3   3   2     8276.70     8140.61    121.94 o
   4   3   2     2840.86     2983.75     77.29 o
   5   3   2     4397.52     4516.56     93.74 o
   6   3   2      308.02      237.32     30.52 o
   7   3   2     3454.24     3450.00    120.91 o
   8   3   2     9551.48     9735.43    225.44 o
   9   3   2     7202.07     7040.50    197.14 o
  10   3   2      212.16      175.59     36.95 o
  11   3   2     1926.43     1923.64    102.82 o
  12   3   2     3713.86     3782.42    175.17 o
  13   3   2      214.12      278.39     56.38 o
  14   3   2     2069.65     2145.85    145.20 o
  15   3   2      694.36      748.59     90.38 o
  16   3   2      231.31      352.21     79.05 o
  17   3   2     1246.75     1373.88    128.21 o
  18   3   2      588.81      655.04     94.14 o
 -18   4   2      104.51       25.52     70.45 o
 -17   4   2      248.17      195.74     76.17 o
 -16   4   2       63.31       62.33     64.58 o
 -15   4   2     1607.86     2077.19    176.86 o
 -14   4   2       76.10      105.20     60.29 o
 -13   4   2      364.79      481.75     98.99 o
 -12   4   2     3190.86     3495.95    180.06 o
 -11   4   2     2991.84     3017.30    162.54 o
 -10   4   2      423.66      444.34     59.82 o
  -9   4   2     2266.67     2177.73    111.89 o
  -8   4   2     6501.31     6463.32    155.70 o
  -7   4   2     3341.00     3443.18    112.70 o
  -6   4   2     1890.60     2011.43     94.04 o
  -5   4   2     1737.34     1705.23     77.19 o
  -4   4   2    13161.80    13308.42    198.05 o
  -3   4   2      261.42      293.11     24.69 o
  -2   4   2       71.91      123.23     18.08 o
  -1   4   2    10873.95    10809.42    161.46 o
   0   4   2      862.53      733.43     37.03 o
   1   4   2      781.41      807.25     47.49 o
   2   4   2     4146.45     4177.73     94.86 o
   3   4   2     4260.60     4259.80     96.90 o
   4   4   2     1424.06     1507.65     60.97 o
   5   4   2     3429.36     3374.58     90.65 o
   6   4   2      342.36      342.48     29.10 o
   7   4   2     3438.47     3262.79    109.17 o
   8   4   2      111.52      170.70     38.69 o
   9   4   2      135.76      174.18     50.80 o
  10   4   2     1776.07     1740.34    105.60 o
  11   4   2      347.86      229.34     75.78 o
  12   4   2      318.25      221.68     57.19 o
  13   4   2     2158.76     2045.77    140.05 o
  14   4   2     2642.19     2414.24    172.90 o
  15   4   2       19.20       20.01     64.85 o
  16   4   2     1957.93     2128.96    172.69 o
  17   4   2       33.14        2.56    123.46 o
 -17   5   2     1403.00     1968.09    195.75 o
 -16   5   2     1026.89     1130.35    144.84 o
 -15   5   2      139.45      200.06     79.75 o
 -14   5   2      489.51      545.16     83.97 o
 -13   5   2       40.63       59.87     39.08 o
 -12   5   2      616.72      579.79     82.60 o
 -11   5   2       32.62       39.92     39.62 o
 -10   5   2     1967.69     1943.29    115.67 o
  -9   5   2     8655.98     8532.56    233.10 o
  -8   5   2    13139.25    13099.77    245.61 o
  -7   5   2      298.53      303.33     33.32 o
  -6   5   2     1307.79     1295.36     81.53 o
  -5   5   2      163.25      145.62     27.40 o
  -4   5   2     2777.10     2712.42     95.81 o
  -3   5   2    11692.37    11400.26    152.84 o
  -2   5   2     2149.06     2101.40     73.85 o
  -1   5   2      825.39      849.19     49.93 o
   0   5   2     2611.42     2797.29     88.92 o
   1   5   2     1282.51     1274.85     60.99 o
   2   5   2     1681.65     1754.45     72.07 o
   3   5   2      788.48      754.63     43.23 o
   4   5   2      173.26      154.41     23.66 o
   5   5   2     1133.73     1066.86     60.30 o
   6   5   2     2008.37     2043.64     92.50 o
   7   5   2      737.93      683.34     59.98 o
   8   5   2      536.23      667.23     78.93 o
   9   5   2      538.79      524.09     66.61 o
  10   5   2      364.60      420.41     65.59 o
  11   5   2     3284.03     3255.80    155.83 o
  12   5   2      626.84      632.72     86.44 o
  13   5   2       49.36      114.07     72.83 o
  14   5   2     1804.40     1968.33    164.14 o
  15   5   2     1998.21     2236.59    181.45 o
  16   5   2      136.41      164.82     54.33 o
 -15   6   2      109.43      109.56     55.61 o
 -14   6   2      663.88      749.16    119.03 o
 -13   6   2     3806.76     3946.61    221.96 o
 -12   6   2      100.35      172.92     60.82 o
 -11   6   2       66.24       28.26     43.69 o
 -10   6   2      229.97      180.66     79.31 o
  -9   6   2      321.31      225.11     62.08 o
  -8   6   2      965.06     1066.61    112.44 o
  -7   6   2     4185.01     4213.71    170.67 o
  -6   6   2      207.46      173.66     42.63 o
  -5   6   2     3400.76     3489.09    155.52 o
  -4   6   2      201.18      221.82     39.36 o
  -3   6   2     2353.91     2378.68    108.29 o
  -2   6   2      680.89      668.46     51.76 o
  -1   6   2       19.21       21.06     20.23 o
   0   6   2      638.32      643.22     42.61 o
   1   6   2     7546.61     7640.99    155.74 o
   2   6   2      414.81      412.69     39.36 o
   3   6   2      214.19      206.49     32.86 o
   4   6   2      829.64      867.27     58.73 o
   5   6   2     2425.86     2349.56    108.99 o
   6   6   2      307.23      333.35     48.76 o
   7   6   2      580.84      685.42     74.08 o
   8   6   2      120.50      148.48     45.82 o
   9   6   2      295.55      438.80     81.62 o
  10   6   2      481.94      539.39     92.78 o
  11   6   2     2586.20     2524.51    197.59 o
  12   6   2     1028.46     1027.84    122.05 o
  13   6   2       17.93        5.05     74.24 o
  14   6   2      115.24       90.36     60.41 o
 -13   7   2      200.42      263.10     72.03 o
 -12   7   2       49.21        7.67     45.84 o
 -11   7   2     1581.45     1631.00    140.49 o
 -10   7   2       61.95       60.22     47.67 o
  -9   7   2      111.67      123.33     43.96 o
  -8   7   2      147.04      135.47     41.58 o
  -7   7   2       70.67       71.34     38.75 o
  -6   7   2      252.28      278.02     56.43 o
  -5   7   2      328.60      315.72     52.86 o
  -4   7   2      241.05      282.59     56.83 o
  -3   7   2      718.61      725.20     70.52 o
  -2   7   2      487.61      445.02     56.78 o
  -1   7   2     1035.44      986.76     66.88 o
   0   7   2      265.85      222.64     43.08 o
   1   7   2      343.83      360.94     42.75 o
   2   7   2      287.68      261.89     38.85 o
   3   7   2     2843.89     2810.74    135.11 o
   4   7   2     1229.51     1209.49     95.07 o
   5   7   2      252.86      208.78     52.96 o
   6   7   2     1324.40     1462.01    137.06 o
   7   7   2       69.04      127.54     62.43 o
   8   7   2     1537.60     1686.84    177.59 o
   9   7   2     3103.44     3294.04    208.12 o
  10   7   2      278.43      246.55     85.70 o
  11   7   2     1031.69     1133.03    140.55 o
  12   7   2      238.30      127.20     69.40 o
 -10   8   2      535.65      531.79     94.56 o
  -9   8   2     2685.22     2867.24    198.26 o
  -8   8   2       90.35      142.63     67.40 o
  -7   8   2      916.86      903.94    105.51 o
  -6   8   2        0.89      -29.24     43.57 o
  -5   8   2       97.83       85.73     48.32 o
  -4   8   2      590.35      501.21     62.76 o
  -3   8   2      127.66       71.86     37.48 o
  -2   8   2      126.75      106.06     57.53 o
  -1   8   2     2252.13     2674.16    162.24 o
   0   8   2        2.47      -10.72     35.78 o
   1   8   2       44.58       91.61     46.02 o
   2   8   2       18.59       38.75     45.41 o
   3   8   2     1744.30     1669.42    148.79 o
   4   8   2      736.45      672.26    107.19 o
   5   8   2     3676.69     3649.67    228.13 o
   6   8   2       37.85      -29.95     65.01 o
   7   8   2      285.01      406.84    118.04 o
   8   8   2      578.45      565.00    119.71 o
   9   8   2       37.30       55.98     76.92 o
  -5   9   2      135.69      147.38     87.58 o
  -4   9   2      182.05      240.51     86.63 o
  -3   9   2      726.47      824.86    104.14 o
  -2   9   2       24.43      -32.85     54.49 o
  -1   9   2       41.05       51.17     55.03 o
   0   9   2      385.15      402.86     87.86 o
   1   9   2      112.43      155.94     96.46 o
   2   9   2        8.56       63.75     73.51 o
   3   9   2      702.31      459.08    103.07 o
   4   9   2      443.61      361.32    104.85 o
 -21   0   3      227.16      688.25   1039.68 o
 -19   0   3      246.80       14.27    305.77 o
 -17   0   3     6300.04     5928.40    364.18 o
 -15   0   3      689.07      663.56     77.54 o
 -13   0   3      169.97      162.75     38.48 o
 -11   0   3     3803.50     3893.93    146.79 o
  -9   0   3     2038.15     1778.21     88.60 o
  -7   0   3     9558.32     9612.49    176.26 o
  -5   0   3     3399.61     3747.33     82.87 o
  -3   0   3     2010.12     2196.23     65.06 o
  -1   0   3    15680.16    15987.31    156.38 o
   1   0   3      592.61      724.75     36.28 o
   3   0   3     2362.85     2361.88     96.73 o
   5   0   3      285.48      141.06     56.85 o
   7   0   3    15833.53    15809.50    479.73 o
   9   0   3     3382.59     3333.11    218.80 o
  11   0   3     3064.82     3052.42    197.82 o
  13   0   3     3532.59     3419.39    229.94 o
  15   0   3     9819.44     9832.52    420.29 o
  17   0   3       21.91      143.95    120.71 o
  19   0   3      210.76      270.17    110.71 o
 -20   1   3      216.03      178.12     68.45 o
 -19   1   3      692.72      504.63    113.69 o
 -18   1   3       85.93       93.43     54.20 o
 -17   1   3      242.81      248.99     66.85 o
 -16   1   3       79.58       98.96     43.69 o
 -15   1   3     1069.50     1153.14     79.99 o
 -14   1   3      751.09      746.39     58.67 o
 -13   1   3      912.34      844.10     60.05 o
 -12   1   3     7502.49     7756.31    190.36 o
 -11   1   3     1231.58     1270.84     80.47 o
 -10   1   3     1045.44      983.43     68.83 o
  -9   1   3      508.01      393.18     43.02 o
  -8   1   3      908.93      757.38     55.24 o
  -7   1   3     5518.70     5512.25    105.89 o
  -6   1   3     4447.91     4490.99     81.79 o
  -5   1   3     4690.97     4788.77     74.05 o
  -4   1   3      367.01      408.46     19.89 o
  -3   1   3    76805.63    83481.42    321.74 o
  -2   1   3     6178.87     6486.28     56.58 o
  -1   1   3      860.13      920.33     20.38 o
   0   1   3    25474.12    25246.38    155.05 o
   1   1   3     8840.70     9893.11     85.66 o
   2   1   3     2526.22     2480.09     41.22 o
   3   1   3     4517.29     4950.52     69.76 o
   4   1   3      214.58      197.90     16.79 o
   5   1   3    10534.25    10368.57    144.79 o
   6   1   3      625.66      595.05     29.83 o
   7   1   3     2167.52     2356.52     81.38 o
   8   1   3      825.98      860.97     51.62 o
   9   1   3      766.53      771.44     53.18 o
  10   1   3     1703.18     1675.74     98.64 o
  11   1   3     5963.49     6112.72    181.25 o
  12   1   3     2941.31     2842.32    131.65 o
  13   1   3     1139.83     1075.34     90.82 o
  14   1   3        2.05       59.96     35.60 o
  15   1   3       28.04       46.51     38.77 o
  16   1   3      329.31      400.62     74.19 o
  17   1   3     1956.40     1940.37    180.41 o
  18   1   3       60.92       79.49     62.03 o
  19   1   3     1112.85     1090.45    133.72 o
 -20   2   3        1.18       48.38     71.75 o
 -19   2   3     3591.89     3981.84    261.37 o
 -18   2   3      355.51      479.43    101.02 o
 -17   2   3       14.12        8.23     63.52 o
 -16   2   3     1691.39     1683.68    118.45 o
 -15   2   3     2107.45     2053.12    113.18 o
 -14   2   3      550.56      573.75     59.75 o
 -13   2   3     5529.62     5409.90    171.35 o
 -12   2   3       26.91       45.65     25.81 o
 -11   2   3     1831.71     1760.68     97.52 o
 -10   2   3      325.64      295.26     45.29 o
  -9   2   3     1220.25     1262.45     79.42 o
  -8   2   3      644.90      526.80     52.32 o
  -7   2   3      389.08      337.92     40.55 o
  -6   2   3        1.50       24.11     24.69 o
  -5   2   3    16961.79    16833.39    153.21 o
  -4   2   3       47.23       19.88     14.33 o
  -3   2   3      199.96      233.14     18.75 o
  -2   2   3     7720.00     8032.27     77.13 o
  -1   2   3      788.74      802.33     25.20 o
   0   2   3      355.55      352.30     17.31 o
   1   2   3    14726.24    15334.66    116.64 o
   2   2   3     1484.66     1585.11     34.07 o
   3   2   3    29800.28    30978.25    205.02 o
   4   2   3      610.61      594.00     30.45 o
   5   2   3    20552.06    21471.83    195.29 o
   6   2   3     7945.80     7866.22    134.95 o
   7   2   3       11.54       16.31     30.89 o
   8   2   3        2.72        2.95     34.72 o
   9   2   3    12445.43    12048.49    203.08 o
  10   2   3      266.96      233.96     39.76 o
  11   2   3      129.61       89.31     51.79 o
  12   2   3      425.39      400.71     65.52 o
  13   2   3      267.68      244.65     64.82 o
  14   2   3        1.08      -21.71     42.69 o
  15   2   3     1593.15     1813.15    165.43 o
  16   2   3       10.64       90.15     91.29 o
  17   2   3     3036.60     3201.00    203.53 o
  18   2   3       59.34       85.02     62.62 o
 -19   3   3       62.52       -1.26     66.19 o
 -18   3   3      769.72      710.14    169.44 o
 -17   3   3      262.97      123.31     70.18 o
 -16   3   3      704.38      537.09     99.66 o
 -15   3   3     2946.91     2946.66    154.66 o
 -14   3   3     1140.75     1204.40     86.92 o
 -13   3   3       29.12       39.00     38.45 o
 -12   3   3       51.19       17.02     33.98 o
 -11   3   3      126.88       88.72     44.95 o
 -10   3   3    10727.41    10870.33    280.06 o
  -9   3   3     6699.47     6347.03    163.76 o
  -8   3   3     2459.76     2342.31     91.36 o
  -7   3   3       13.39       39.01     25.40 o
  -6   3   3     4435.25     4765.00    146.56 o
  -5   3   3      191.28      197.44     30.10 o
  -4   3   3     1920.67     1967.85     76.38 o
  -3   3   3     2560.15     2650.73     73.41 o
  -2   3   3      383.00      258.58     24.01 o
  -1   3   3     2929.31     2827.14     71.85 o
   0   3   3     2911.75     2728.65     71.53 o
   1   3   3      192.17      163.51     20.81 o
   2   3   3     3759.64     3756.52     73.75 o
   3   3   3       17.19       30.65     14.24 o
   4   3   3     9476.51     9472.38    128.65 o
   5   3   3     3629.57     3594.41    106.11 o
   6   3   3     1932.78     1896.54     80.39 o
   7   3   3     1718.07     1777.27     81.10 o
   8   3   3     6253.66     6162.60    165.94 o
   9   3   3     3782.67     3936.11    144.45 o
  10   3   3      251.06      292.35     58.02 o
  11   3   3      214.70      248.20     47.50 o
  12   3   3      241.79      313.05     60.12 o
  13   3   3     1329.17     1431.54    115.84 o
  14   3   3     9265.18     9060.88    295.44 o
  15   3   3      167.11      324.41     68.16 o
  16   3   3      447.68      503.44     90.46 o
  17   3   3      314.66      410.62     79.04 o
  18   3   3      224.93      211.39     70.06 o
 -18   4   3       15.52       -4.76     66.17 o
 -17   4   3     2849.28     2771.01    192.61 o
 -16   4   3      400.41      446.26     88.99 o
 -15   4   3      914.86      962.90    116.20 o
 -14   4   3     2929.98     3118.72    197.69 o
 -13   4   3      691.17      816.72    105.63 o
 -12   4   3      147.17      226.38     63.99 o
 -11   4   3     1082.87     1200.30    106.48 o
 -10   4   3     4846.64     4767.95    197.99 o
  -9   4   3      527.51      481.45     43.99 o
  -8   4   3      415.73      438.33     37.43 o
  -7   4   3     6038.04     5934.77    159.34 o
  -6   4   3     2057.35     1884.10     74.60 o
  -5   4   3      987.65     1090.86     73.53 o
  -4   4   3     3581.67     3551.61    113.16 o
  -3   4   3    12594.93    12425.30    161.52 o
  -2   4   3       38.93       49.37     15.12 o
  -1   4   3     1043.22      933.31     42.58 o
   0   4   3     4520.44     4391.69     88.71 o
   1   4   3     7897.71     8108.94    156.00 o
   2   4   3     1798.89     1822.34     61.32 o
   3   4   3     1451.63     1510.13     58.05 o
   4   4   3     7335.23     7003.95    131.46 o
   5   4   3     1462.50     1436.04     63.54 o
   6   4   3      971.59      888.73     57.76 o
   7   4   3     6575.26     6626.61    206.60 o
   8   4   3      737.00      946.57     90.56 o
   9   4   3       25.25       34.84     40.98 o
  10   4   3     1626.22     1573.46    118.93 o
  11   4   3     1372.58     1413.42    103.63 o
  12   4   3     1956.69     1773.82    114.98 o
  13   4   3       47.16       55.59     41.57 o
  14   4   3       43.02        5.17     37.34 o
  15   4   3     1373.19     1505.77    120.70 o
  16   4   3       84.33       68.65     49.38 o
  17   4   3      101.74      182.37     54.51 o
 -17   5   3      155.91      174.06     83.21 o
 -16   5   3        3.41       82.61     71.75 o
 -15   5   3       19.04       24.60     61.59 o
 -14   5   3       21.37       98.93     59.84 o
 -13   5   3      483.20      550.13     84.34 o
 -12   5   3     2927.54     3094.48    180.21 o
 -11   5   3     1050.99     1139.81    107.31 o
 -10   5   3       51.26       35.36     40.81 o
  -9   5   3      285.68      261.68     54.21 o
  -8   5   3      334.50      283.05     41.34 o
  -7   5   3      924.69      809.76     61.71 o
  -6   5   3     4534.79     4599.00    166.89 o
  -5   5   3      658.69      676.50     62.99 o
  -4   5   3     6804.32     6821.60    178.13 o
  -3   5   3     1110.87     1152.08     56.87 o
  -2   5   3     1692.36     1826.76     64.31 o
  -1   5   3      137.18      149.52     21.32 o
   0   5   3      135.62      135.63     20.04 o
   1   5   3     1757.55     1642.99     54.85 o
   2   5   3    10714.42     9933.94    154.23 o
   3   5   3      584.71      579.79     41.25 o
   4   5   3       35.49       44.54     17.55 o
   5   5   3      291.88      251.09     33.44 o
   6   5   3     1879.48     1802.43     96.50 o
   7   5   3     1017.45      986.40     89.13 o
   8   5   3     2834.29     2731.42    161.41 o
   9   5   3      246.38      340.18     65.50 o
  10   5   3     1652.86     1828.14    141.81 o
  11   5   3     1215.24     1411.82    128.56 o
  12   5   3     1648.03     1648.24    127.58 o
  13   5   3      785.94      753.22     88.97 o
  14   5   3      101.77      142.11     49.42 o
  15   5   3      619.32      777.24    110.62 o
  16   5   3     1903.43     2046.89    179.46 o
 -16   6   3     1868.31     2086.64    180.54 o
 -15   6   3        4.09       94.64     73.09 o
 -14   6   3      294.59      264.85     64.35 o
 -13   6   3      665.02      734.95     98.48 o
 -12   6   3      256.18      260.21     58.59 o
 -11   6   3      376.01      336.09     68.56 o
 -10   6   3     1014.43      981.33     93.29 o
  -9   6   3       34.73       35.19     40.34 o
  -8   6   3     1388.13     1607.01    121.01 o
  -7   6   3      362.47      357.37     61.47 o
  -6   6   3      483.44      592.52     68.85 o
  -5   6   3     2927.08     2800.17    121.92 o
  -4   6   3      683.96      587.98     55.94 o
  -3   6   3     1016.69      972.75     59.16 o
  -2   6   3     4543.48     4534.46    122.90 o
  -1   6   3      187.31      165.14     26.67 o
   0   6   3     1961.56     1955.77     91.43 o
   1   6   3      131.38      136.86     30.52 o
   2   6   3     1395.76     1386.42     74.33 o
   3   6   3       16.17        7.81     24.69 o
   4   6   3     3093.69     3070.96    121.51 o
   5   6   3      885.54      979.24     77.00 o
   6   6   3     3874.49     4027.24    167.98 o
   7   6   3       39.91       15.03     37.98 o
   8   6   3     2929.00     2699.06    182.62 o
   9   6   3     1815.78     1952.24    161.99 o
  10   6   3        8.81       50.64     62.66 o
  11   6   3        0.23      -12.92     57.52 o
  12   6   3     2695.66     2906.32    217.07 o
  13   6   3      152.33       81.96     66.59 o
  14   6   3      620.65      574.06    103.44 o
 -13   7   3     1231.97     1161.56    116.21 o
 -12   7   3      266.48      140.36     70.24 o
 -11   7   3      151.76      152.32     79.26 o
 -10   7   3      743.60      534.31    102.40 o
  -9   7   3     1167.34     1093.20     98.98 o
  -8   7   3      381.76      406.66     95.94 o
  -7   7   3     1427.53     1426.36    106.94 o
  -6   7   3     1160.56     1207.66    105.14 o
  -5   7   3      421.47      387.89     63.17 o
  -4   7   3     2188.34     2034.84    123.41 o
  -3   7   3      734.34      655.39     65.07 o
  -2   7   3      218.18      159.90     39.17 o
  -1   7   3     1483.11     1476.11     89.88 o
   0   7   3     3318.26     3318.86    132.60 o
   1   7   3     2068.94     2049.94     92.91 o
   2   7   3      639.44      631.90     60.05 o
   3   7   3     1705.36     1742.85    109.14 o
   4   7   3      155.59      110.11     42.25 o
   5   7   3      124.28      181.01     46.06 o
   6   7   3       80.92      152.98     54.10 o
   7   7   3       12.44       57.68     56.44 o
   8   7   3     3383.04     3465.31    232.01 o
   9   7   3      187.12      242.49     77.75 o
  10   7   3      321.95      175.10     71.76 o
  11   7   3      819.13      902.27    128.50 o
  12   7   3        4.34       11.01     59.58 o
 -10   8   3      453.73      413.90     77.39 o
  -9   8   3      111.01       24.44     85.23 o
  -8   8   3      261.60      305.37     71.55 o
  -7   8   3       88.74       70.38     71.80 o
  -6   8   3     1885.50     1969.83    144.98 o
  -5   8   3        5.72        5.29     48.41 o
  -4   8   3     2573.75     2797.09    166.94 o
  -3   8   3        0.63      -29.70     36.79 o
  -2   8   3      527.11      470.52     66.49 o
  -1   8   3        4.24        2.52     39.33 o
   0   8   3      486.87      448.33     92.49 o
   1   8   3       60.11       60.82     50.55 o
   2   8   3       92.37       63.26     55.12 o
   3   8   3      197.54      143.22     64.05 o
   4   8   3     3786.74     3962.15    218.58 o
   5   8   3      399.40      416.99     86.82 o
   6   8   3       22.87       34.08     52.32 o
   7   8   3       47.29      127.48     63.78 o
   8   8   3     1135.62     1365.77    176.38 o
   9   8   3       72.65      196.78     70.76 o
  -4   9   3      860.72      850.72    124.24 o
  -3   9   3        5.87       71.37     67.74 o
  -2   9   3      181.76      164.24     79.23 o
  -1   9   3      869.73      726.51    106.17 o
   0   9   3      638.03      452.48    126.19 o
   1   9   3      224.56      246.48     86.71 o
   2   9   3      433.87      505.10    104.32 o
   3   9   3      237.74      311.51     86.61 o
 -20   0   4     1166.01     2041.10    802.07 o
 -18   0   4      278.84      358.80    139.65 o
 -16   0   4     2391.07     2065.93    162.59 o
 -14   0   4      428.93      390.59     51.97 o
 -12   0   4    22881.06    23358.63    366.33 o
 -10   0   4    10976.68    11262.82    227.42 o
  -8   0   4     7046.50     7031.03    153.90 o
  -6   0   4     7413.71     7309.49    142.32 o
  -4   0   4     2853.12     3440.03     75.01 o
  -2   0   4    21336.78    20669.18    239.48 o
   0   0   4    11864.77    13673.01    160.32 o
   2   0   4    13190.64    13457.97    352.42 o
   4   0   4     4958.02     4907.03    164.73 o
   6   0   4     4699.56     4682.39    253.84 o
   8   0   4     1806.08     1912.29    240.02 o
  10   0   4     1606.32     1344.15    153.43 o
  12   0   4     5680.02     5381.21    276.84 o
  14   0   4     3507.88     3246.35    235.24 o
  16   0   4      438.36      561.49    209.22 o
  18   0   4     1019.20     1126.97    187.96 o
 -20   1   4       89.13       14.27     69.92 o
 -19   1   4      629.59      573.11    109.37 o
 -18   1   4      259.33      267.33     73.49 o
 -17   1   4     2259.78     2406.54    167.15 o
 -16   1   4      450.62      408.36     55.26 o
 -15   1   4     1432.14     1444.82     90.59 o
 -14   1   4       21.72       35.79     23.13 o
 -13   1   4       90.11      124.45     29.81 o
 -12   1   4     1005.69     1078.40     77.14 o
 -11   1   4      936.69     1037.86     67.92 o
 -10   1   4     6750.08     6597.83    150.23 o
  -9   1   4        1.99        5.34     20.71 o
  -8   1   4     2202.07     2295.44    107.68 o
  -7   1   4     8816.13     8930.39    125.51 o
  -6   1   4     4083.49     4266.48     80.55 o
  -5   1   4     3693.66     3656.17     62.02 o
  -4   1   4    22626.14    23333.13    134.62 o
  -3   1   4       31.80       58.66     11.63 o
  -2   1   4     3865.66     3851.14     52.62 o
  -1   1   4      100.50       95.45     10.96 o
   0   1   4      301.39      316.19     17.82 o
   1   1   4     1362.82     1499.26     32.59 o
   2   1   4    15460.53    16650.29    115.77 o
   3   1   4      213.94      179.30     17.08 o
   4   1   4     9802.11    10202.09    130.10 o
   5   1   4     1114.05     1086.75     46.77 o
   6   1   4     3645.82     3634.03     92.31 o
   7   1   4     3617.93     3315.65    122.81 o
   8   1   4     6127.95     6029.06    177.92 o
   9   1   4     4435.24     4263.00    159.74 o
  10   1   4     2067.82     2073.12    119.33 o
  11   1   4     1358.67     1373.53     95.17 o
  12   1   4     5896.62     5941.81    189.78 o
  13   1   4      117.87      125.80     59.00 o
  14   1   4      391.69      457.46     79.29 o
  15   1   4      529.10      487.48     80.45 o
  16   1   4     1925.59     2054.64    178.22 o
  17   1   4      810.97      850.98    127.21 o
  18   1   4       19.09       53.77     90.45 o
 -20   2   4        5.49       23.93     74.00 o
 -19   2   4      464.85      463.99    113.07 o
 -18   2   4     1197.16     1309.91    165.76 o
 -17   2   4        7.08       -5.15     68.63 o
 -16   2   4      792.97      724.50     85.65 o
 -15   2   4        2.40       -1.26     26.39 o
 -14   2   4     4083.02     4010.01    150.77 o
 -13   2   4      369.22      374.77     50.09 o
 -12   2   4       95.75       54.42     28.68 o
 -11   2   4     1765.22     1665.71     96.02 o
 -10   2   4      511.99      415.93     43.95 o
  -9   2   4       10.15      -18.86     30.56 o
  -8   2   4    13604.16    13795.98    188.02 o
  -7   2   4       21.83       29.36     18.61 o
  -6   2   4      572.34      514.33     31.82 o
  -5   2   4     2749.19     3052.77     66.19 o
  -4   2   4     2868.40     3092.22     60.11 o
  -3   2   4     6611.80     6758.25     83.06 o
  -2   2   4       12.30       32.27      8.76 o
  -1   2   4       53.64       40.22     10.92 o
   0   2   4    34169.25    34024.77    201.17 o
   1   2   4     1439.98     1565.30     36.86 o
   2   2   4      830.42      822.50     26.91 o
   3   2   4     7924.96     8136.52     85.15 o
   4   2   4     1228.41     1351.16     46.71 o
   5   2   4      150.56      145.31     20.39 o
   6   2   4    18615.44    19471.85    218.71 o
   7   2   4     1085.80     1054.34     54.92 o
   8   2   4     4357.07     4284.18    115.69 o
   9   2   4      341.90      266.51     31.81 o
  10   2   4     2829.04     2693.63    117.87 o
  11   2   4     2753.58     2629.98    163.00 o
  12   2   4      174.32      234.97     58.89 o
  13   2   4       67.18       25.42     41.44 o
  14   2   4     6356.63     6582.47    244.62 o
  15   2   4        5.34       80.06    176.56 o
  16   2   4      538.09      512.83    105.19 o
  17   2   4      784.19      785.65    113.13 o
  18   2   4       21.81       28.10     64.36 o
 -20   3   4      173.13      254.11     87.62 o
 -19   3   4     2677.74     2704.33    220.29 o
 -18   3   4     1227.22     1188.44    113.02 o
 -17   3   4     1514.19     1356.82    120.15 o
 -16   3   4      502.45      330.95    138.83 o
 -15   3   4      278.47      293.56     66.90 o
 -14   3   4      115.11      106.34     67.29 o
 -13   3   4     2263.51     2166.49    101.68 o
 -12   3   4      316.16      277.78     55.79 o
 -11   3   4        7.15       28.20     26.42 o
 -10   3   4     5629.27     5845.59    159.29 o
  -9   3   4     1449.06     1417.28     92.45 o
  -8   3   4      128.41      113.61     24.61 o
  -7   3   4      135.92      114.21     23.56 o
  -6   3   4      390.46      314.98     27.57 o
  -5   3   4    10622.41    10649.93    171.50 o
  -4   3   4    15222.71    15252.42    188.14 o
  -3   3   4    10589.94    11131.10    132.19 o
  -2   3   4      128.88      166.09     17.73 o
  -1   3   4      475.71      460.67     30.96 o
   0   3   4     2903.73     3006.76     83.74 o
   1   3   4     8984.39     9155.16    140.22 o
   2   3   4     2441.69     2563.16     62.36 o
   3   3   4     3328.57     3419.06     74.53 o
   4   3   4     4538.76     4448.30     87.61 o
   5   3   4    15961.64    15868.94    210.44 o
   6   3   4       77.81      166.30     35.65 o
   7   3   4     2116.98     2155.53    101.18 o
   8   3   4      279.77      327.31     43.03 o
   9   3   4     1483.71     1562.75    105.16 o
  10   3   4     1938.25     1940.64    133.40 o
  11   3   4     1483.16     1586.94    120.37 o
  12   3   4      900.44      940.26     90.64 o
  13   3   4      166.09      164.80     50.62 o
  14   3   4      764.15      854.43     94.41 o
  15   3   4       57.15       83.53     52.76 o
  16   3   4      237.74      381.98     78.43 o
  17   3   4       57.03      104.28     50.25 o
 -19   4   4        6.94       89.47     86.47 o
 -18   4   4        8.74       59.80     59.56 o
 -17   4   4      908.83      825.16    137.16 o
 -16   4   4      920.66      800.10    125.80 o
 -15   4   4      746.53      726.71     73.03 o
 -14   4   4      342.06      346.51     71.56 o
 -13   4   4     1578.45     1596.34    125.90 o
 -12   4   4      447.56      596.42     95.46 o
 -11   4   4      280.46      278.05     62.68 o
 -10   4   4     3304.98     3374.13    165.69 o
  -9   4   4     2615.87     2589.86     85.03 o
  -8   4   4     1242.02     1086.30     57.30 o
  -7   4   4       11.10        5.19     27.41 o
  -6   4   4     4085.44     3880.07    133.69 o
  -5   4   4      482.99      446.44     47.30 o
  -4   4   4       51.41       24.64     18.04 o
  -3   4   4     6809.72     6855.63    124.42 o
  -2   4   4     5594.26     5238.72     97.23 o
  -1   4   4      339.72      290.30     28.64 o
   0   4   4       32.20       19.04     20.24 o
   1   4   4     7250.73     7273.27    152.29 o
   2   4   4     2986.97     2894.66     91.47 o
   3   4   4      440.48      461.70     33.43 o
   4   4   4     9131.27     9161.36    151.84 o
   5   4   4     1905.23     1851.58     71.07 o
   6   4   4      288.58      302.87     47.73 o
   7   4   4      227.73      242.61     48.94 o
   8   4   4      924.22      853.48     73.08 o
   9   4   4     3541.46     3539.42    160.27 o
  10   4   4      126.79      162.14     47.53 o
  11   4   4      919.05      668.42     96.93 o
  12   4   4     5245.63     5111.30    217.37 o
  13   4   4     1247.38     1065.93     97.21 o
  14   4   4      471.92      384.67     68.94 o
  15   4   4     1586.13     1515.81    123.94 o
  16   4   4     1358.07     1372.02    119.57 o
 -17   5   4       24.34       52.85     52.91 o
 -16   5   4     1694.84     1929.22    163.13 o
 -15   5   4     1586.72     1687.36    133.36 o
 -14   5   4      710.76      635.06     81.42 o
 -13   5   4       49.93      -11.53     52.19 o
 -12   5   4       56.47       21.41     48.57 o
 -11   5   4      115.29      178.82     54.85 o
 -10   5   4       93.73       65.12     37.14 o
  -9   5   4      364.31      309.64     32.59 o
  -8   5   4     2932.85     2869.48    132.22 o
  -7   5   4     6109.86     6038.59    186.51 o
  -6   5   4      847.05      832.30     64.25 o
  -5   5   4      513.64      539.03     48.04 o
  -4   5   4      461.73      447.12     42.33 o
  -3   5   4      834.68      786.81     40.95 o
  -2   5   4     3664.59     3424.65     88.72 o
  -1   5   4    13457.38    13539.60    216.82 o
   0   5   4      474.30      505.95     44.93 o
   1   5   4     2941.96     2856.88     99.98 o
   2   5   4      873.54      862.61     60.92 o
   3   5   4       88.54       70.22     25.77 o
   4   5   4      496.65      500.55     46.31 o
   5   5   4     1660.96     1588.60     82.39 o
   6   5   4       56.47       41.19     34.54 o
   7   5   4     7408.65     7410.81    240.00 o
   8   5   4      792.90      877.72     87.86 o
   9   5   4       26.15      112.74     46.70 o
  10   5   4      278.39      350.46     70.02 o
  11   5   4      240.83      338.24     69.97 o
  12   5   4      299.85      411.63     81.36 o
  13   5   4     1411.76     1360.34    123.60 o
  14   5   4        4.20      -17.41     49.92 o
  15   5   4      573.06      768.99    111.01 o
 -16   6   4      129.15       74.18     55.29 o
 -15   6   4       74.73       16.58     54.15 o
 -14   6   4      236.57      189.10     55.37 o
 -13   6   4        4.08       -2.90     40.87 o
 -12   6   4      232.66      220.93     52.59 o
 -11   6   4     5723.62     5842.91    224.13 o
 -10   6   4      357.10      253.90     63.99 o
  -9   6   4       30.97        2.01     36.98 o
  -8   6   4     1848.67     1808.80    117.59 o
  -7   6   4      576.35      522.03     58.34 o
  -6   6   4       13.99       34.36     27.74 o
  -5   6   4     3799.07     3786.79    139.62 o
  -4   6   4      153.42      111.49     28.56 o
  -3   6   4     4246.84     4224.44    152.79 o
  -2   6   4       36.96       14.76     21.09 o
  -1   6   4      625.46      566.75     58.61 o
   0   6   4     1187.42     1235.83     76.51 o
   1   6   4      408.38      368.27     42.51 o
   2   6   4     1002.81      921.47     63.30 o
   3   6   4     7805.25     7812.39    201.37 o
   4   6   4      645.22      690.10     60.48 o
   5   6   4     1160.98     1199.60     83.22 o
   6   6   4      312.07      244.22     47.37 o
   7   6   4       83.21      138.97     41.63 o
   8   6   4       75.23       94.02     60.52 o
   9   6   4     2240.52     2296.57    176.79 o
  10   6   4        2.93       66.10     58.59 o
  11   6   4     2191.00     2351.16    196.49 o
  12   6   4       64.70       89.51     55.85 o
  13   6   4      389.99      237.48     72.57 o
  14   6   4      369.17      387.58     87.23 o
 -13   7   4      850.83      730.23    138.53 o
 -12   7   4      172.23      163.78     73.10 o
 -11   7   4     1094.46      854.33    100.33 o
 -10   7   4      174.28      127.12     61.23 o
  -9   7   4     2044.06     2115.38    148.74 o
  -8   7   4       21.10       33.11     67.63 o
  -7   7   4     1577.99     1636.81    124.33 o
  -6   7   4      512.59      572.30     66.23 o
  -5   7   4     1293.04     1241.71     98.94 o
  -4   7   4      681.74      708.66     73.77 o
  -3   7   4     1199.38     1081.14     89.32 o
  -2   7   4     1154.33     1063.43     86.47 o
  -1   7   4     1516.93     1567.43     92.46 o
   0   7   4      680.18      709.40     63.30 o
   1   7   4     1556.68     1612.65     90.52 o
   2   7   4      310.80      261.65     44.86 o
   3   7   4       36.67        4.68     36.15 o
   4   7   4     1849.26     1921.04    133.67 o
   5   7   4      532.63      595.83     78.44 o
   6   7   4     1815.45     2018.30    154.06 o
   7   7   4     1884.04     1736.43    180.49 o
   8   7   4     1778.39     1991.38    179.14 o
   9   7   4      975.77      981.25    129.91 o
  10   7   4      631.65      830.07    137.95 o
  11   7   4      130.61      118.76     73.78 o
 -10   8   4       29.55       14.97     51.97 o
  -9   8   4     1958.87     1955.80    150.81 o
  -8   8   4      348.70      238.79     65.34 o
  -7   8   4      770.82      700.34     95.23 o
  -6   8   4      323.34      264.47     66.82 o
  -5   8   4     1708.20     1579.43    142.72 o
  -4   8   4       56.29      110.95     42.69 o
  -3   8   4       35.32       17.07     35.93 o
  -2   8   4      186.43      136.80     55.60 o
  -1   8   4     1556.55     1527.75    123.15 o
   0   8   4      103.71       87.79     52.81 o
   1   8   4     2764.96     3123.27    173.86 o
   2   8   4       50.08       83.62     40.40 o
   3   8   4      228.27      175.09     59.39 o
   4   8   4       78.50      103.26     54.00 o
   5   8   4     1849.54     1961.09    176.82 o
   6   8   4      200.33      303.11     88.14 o
   7   8   4      498.40      526.72    110.87 o
   8   8   4       88.42       86.28     60.96 o
  -4   9   4      799.96      715.23    139.76 o
  -3   9   4       22.38       52.86     58.33 o
  -2   9   4        1.15       -2.84     62.13 o
  -1   9   4      250.79      219.40     70.44 o
   0   9   4       69.07       63.13     57.87 o
   1   9   4      817.30      803.51    124.44 o
   2   9   4      401.33      507.09    115.71 o
 -21   0   5      486.77     1306.60    909.89 o
 -19   0   5      677.53      673.06    167.71 o
 -17   0   5      112.60      107.27     86.77 o
 -15   0   5    10754.60    11168.14    346.94 o
 -13   0   5      634.82      666.20     65.51 o
 -11   0   5     1298.46     1244.59     85.03 o
  -9   0   5     5443.84     5478.59    197.38 o
  -7   0   5    13113.38    13155.84    242.20 o
  -5   0   5      310.95      300.31     29.68 o
  -3   0   5      242.30      205.52     30.56 o
  -1   0   5   104381.73   107740.49   1209.79 o
   1   0   5     1456.87     1455.55     74.20 o
   3   0   5     3188.79     3290.42    144.79 o
   5   0   5     1273.44     1217.81     74.43 o
   7   0   5    13891.61    13300.97    465.56 o
   9   0   5    16837.06    15878.13    565.75 o
  11   0   5     1886.36     1698.74    178.64 o
  13   0   5      128.07       41.37     72.32 o
  15   0   5     1479.45     1460.57    238.30 o
  17   0   5     2898.39     3679.38    395.52 o
 -21   1   5       49.67       51.96     84.06 o
 -20   1   5      252.99      216.74    115.26 o
 -19   1   5     2135.71     2161.49    190.92 o
 -18   1   5      272.41      286.00     69.82 o
 -17   1   5     1258.29     1367.09    128.10 o
 -16   1   5      252.40      208.71     45.94 o
 -15   1   5      758.08      607.25     61.35 o
 -14   1   5     1805.50     1716.51     89.58 o
 -13   1   5     3492.92     3477.16    122.74 o
 -12   1   5     4943.53     4822.14    145.71 o
 -11   1   5     1340.56     1426.08     80.51 o
 -10   1   5     3746.64     3501.36    131.91 o
  -9   1   5       17.98       -7.88     29.00 o
  -8   1   5     1680.12     1627.11     58.28 o
  -7   1   5     5199.97     4913.75     81.20 o
  -6   1   5     9344.99     9721.68    109.53 o
  -5   1   5     1959.09     2068.87     50.12 o
  -4   1   5     6144.30     6455.46     89.01 o
  -3   1   5    22733.57    22627.29    169.32 o
  -2   1   5     9685.41     9939.25     95.79 o
  -1   1   5     5736.45     6023.76     70.14 o
   0   1   5     7192.05     7093.45     83.11 o
   1   1   5    14993.94    15443.91    131.88 o
   2   1   5     1423.39     1338.52     40.43 o
   3   1   5     3124.18     2991.18     69.16 o
   4   1   5     6338.03     6532.12    120.06 o
   5   1   5      217.34      195.77     29.26 o
   6   1   5      628.65      619.33     40.80 o
   7   1   5     4138.17     3792.77    129.64 o
   8   1   5      103.80       83.49     45.56 o
   9   1   5     4987.89     5001.60    175.42 o
  10   1   5     1784.05     1677.17    109.71 o
  11   1   5     2211.42     2412.65    137.03 o
  12   1   5     4568.49     4541.81    217.42 o
  13   1   5     3691.07     3760.30    190.88 o
  14   1   5      601.22      595.54     91.45 o
  15   1   5     2256.01     2228.15    159.73 o
  16   1   5      207.85      366.50     85.71 o
  17   1   5      280.59      338.45     83.78 o
  18   1   5      347.34      445.26    102.48 o
 -20   2   5      398.03      291.35    149.70 o
 -19   2   5      369.60      454.66    107.59 o
 -18   2   5        1.92       74.99     61.94 o
 -17   2   5     4514.54     4676.25    222.06 o
 -16   2   5        6.11       55.53     34.57 o
 -15   2   5       71.36       39.07     37.16 o
 -14   2   5       30.85       46.68     29.82 o
 -13   2   5     4588.25     4677.59    160.85 o
 -12   2   5     1071.95     1090.59     75.38 o
 -11   2   5     2433.12     2382.32    106.24 o
 -10   2   5        3.73      -19.09     23.32 o
  -9   2   5    11409.12    10528.96    175.83 o
  -8   2   5      237.83      323.88     35.57 o
  -7   2   5      190.69      208.71     21.46 o
  -6   2   5     6703.91     6862.30    109.68 o
  -5   2   5     2471.78     2325.74     54.40 o
  -4   2   5      885.71      845.56     30.75 o
  -3   2   5    10376.74    10182.63     97.31 o
  -2   2   5        0.96       11.52      8.89 o
  -1   2   5     4698.99     4843.71     80.18 o
   0   2   5     4526.10     4895.49     75.33 o
   1   2   5       73.76       74.95     13.19 o
   2   2   5      497.86      592.84     28.09 o
   3   2   5      801.82      967.30     34.31 o
   4   2   5      390.06      347.21     21.30 o
   5   2   5    22444.37    22223.02    224.38 o
   6   2   5     1391.17     1446.46     60.51 o
   7   2   5      299.77      250.65     28.12 o
   8   2   5     6546.04     6438.63    131.77 o
   9   2   5        4.44       19.73     15.31 o
  10   2   5       31.74       12.42     40.96 o
  11   2   5     4771.44     4769.60    204.74 o
  12   2   5     1889.16     1769.10    133.30 o
  13   2   5      177.94      129.63     45.90 o
  14   2   5      181.20      206.32     56.83 o
  15   2   5      152.91      123.79     51.04 o
  16   2   5      551.18      773.73    212.54 o
  17   2   5      196.03      291.63     74.37 o
  18   2   5      115.84       79.46     56.04 o
 -20   3   5      202.77      212.27     92.05 o
 -19   3   5       59.03       10.22     81.61 o
 -18   3   5       70.46       54.73     64.57 o
 -17   3   5      108.61        6.11     68.05 o
 -16   3   5     1091.53      962.11    108.56 o
 -15   3   5       28.60       13.56     37.89 o
 -14   3   5     1270.07     1331.27     86.39 o
 -13   3   5     2571.69     2543.34    114.17 o
 -12   3   5     1350.28     1347.57     80.89 o
 -11   3   5      733.07      756.15     59.21 o
 -10   3   5      443.49      418.45     41.48 o
  -9   3   5      291.33      300.92     34.33 o
  -8   3   5     2786.50     2471.03     77.03 o
  -7   3   5     5966.34     5931.24    107.49 o
  -6   3   5      807.84      888.22     57.21 o
  -5   3   5     7222.33     7310.75    124.17 o
  -4   3   5     5228.61     5377.39    100.70 o
  -3   3   5      333.90      406.82     29.09 o
  -2   3   5       57.81       86.36     15.41 o
  -1   3   5      484.62      515.87     29.87 o
   0   3   5     9930.56     9868.01    140.41 o
   1   3   5    16482.80    16144.44    166.93 o
   2   3   5    10951.88    10649.21    123.00 o
   3   3   5       17.61       13.79     12.13 o
   4   3   5       96.51      136.56     21.53 o
   5   3   5      488.54      496.81     36.13 o
   6   3   5     5626.48     5625.54    159.38 o
   7   3   5     2090.60     2032.77    100.38 o
   8   3   5       97.03       74.44     26.78 o
   9   3   5     4970.07     4937.84    188.85 o
  10   3   5      422.38      346.10     64.60 o
  11   3   5      127.25      131.52     66.30 o
  12   3   5      460.97      318.65     77.63 o
  13   3   5       97.88      124.36     46.50 o
  14   3   5     2525.97     2805.39    172.02 o
  15   3   5     2765.11     2971.27    182.29 o
  16   3   5     2354.44     2346.84    166.60 o
  17   3   5      161.53      103.07     55.62 o
 -19   4   5      774.23      601.32     99.29 o
 -18   4   5      845.63      849.27    115.97 o
 -17   4   5      954.78      986.69    119.59 o
 -16   4   5      464.12      467.47     72.71 o
 -15   4   5      853.20      869.06     91.66 o
 -14   4   5      620.36      476.39     79.90 o
 -13   4   5      541.99      475.11     75.00 o
 -12   4   5     5184.09     5373.61    198.22 o
 -11   4   5      503.80      433.16     62.71 o
 -10   4   5     2639.80     2625.28    128.97 o
  -9   4   5      410.03      401.76     34.74 o
  -8   4   5     5233.35     5256.48    161.38 o
  -7   4   5     2599.08     2408.39    111.03 o
  -6   4   5     2693.57     2705.95    111.55 o
  -5   4   5     5266.25     5171.88    132.57 o
  -4   4   5     9879.43     9389.61    143.80 o
  -3   4   5     1106.20     1090.19     48.45 o
  -2   4   5      465.13      447.95     33.69 o
  -1   4   5     2151.14     2018.65     73.98 o
   0   4   5      299.43      278.65     29.78 o
   1   4   5       21.03       33.75     13.79 o
   2   4   5     3566.06     3489.56    103.78 o
   3   4   5      714.09      657.64     43.60 o
   4   4   5      523.02      474.39     36.40 o
   5   4   5      253.51      227.67     28.16 o
   6   4   5     1440.70     1341.61     96.82 o
   7   4   5     1442.62     1421.39     89.92 o
   8   4   5      912.57      915.83     73.24 o
   9   4   5     1919.92     1908.38    119.61 o
  10   4   5      438.03      423.89     70.24 o
  11   4   5      777.63      558.40     75.30 o
  12   4   5      753.22      640.94     96.55 o
  13   4   5      711.04      771.05     84.81 o
  14   4   5      492.69      395.75     70.10 o
  15   4   5       62.20       62.81     41.21 o
  16   4   5       68.66       56.88     61.88 o
 -17   5   5        1.37      -39.81     45.65 o
 -16   5   5     1040.67     1075.76    116.87 o
 -15   5   5      250.99      226.22     69.85 o
 -14   5   5      659.32      595.65     83.34 o
 -13   5   5       61.46       31.01     38.02 o
 -12   5   5      376.76      373.80     62.85 o
 -11   5   5     1684.03     1767.54    116.32 o
 -10   5   5     5365.68     5348.04    193.61 o
  -9   5   5     2787.68     2820.17    136.09 o
  -8   5   5       15.72      -22.36     30.12 o
  -7   5   5      318.96      264.11     41.17 o
  -6   5   5      948.86      869.19     63.74 o
  -5   5   5     2292.97     2327.70    101.24 o
  -4   5   5      686.51      634.36     34.38 o
  -3   5   5      151.83      164.82     26.78 o
  -2   5   5     3330.80     3053.56     87.56 o
  -1   5   5     1784.61     1724.71     73.83 o
   0   5   5      166.51      130.85     26.37 o
   1   5   5      232.91      243.58     32.40 o
   2   5   5       39.14       46.51     24.51 o
   3   5   5     3243.59     2970.47    112.62 o
   4   5   5     4582.38     4539.01    132.25 o
   5   5   5      927.96      868.87     60.36 o
   6   5   5     2528.46     2516.87    142.44 o
   7   5   5      168.19      207.86     49.44 o
   8   5   5      103.64      104.83     37.26 o
   9   5   5      652.13      752.45     92.71 o
  10   5   5      400.76      463.50     78.66 o
  11   5   5      594.29      637.03     92.28 o
  12   5   5     4407.04     4366.04    237.95 o
  13   5   5     1046.65     1139.55    113.93 o
  14   5   5       98.49       81.29     45.30 o
  15   5   5      155.15      181.68     54.04 o
 -16   6   5      478.10      390.09     77.23 o
 -15   6   5      574.49      676.72     86.27 o
 -14   6   5     1779.49     2035.89    143.72 o
 -13   6   5      631.07      739.34     83.71 o
 -12   6   5     1266.39     1149.06    100.45 o
 -11   6   5      205.81      152.25     50.37 o
 -10   6   5     1408.38     1472.57    114.69 o
  -9   6   5       87.23      119.01     42.50 o
  -8   6   5      176.59      151.36     50.85 o
  -7   6   5        2.32       -0.50     29.60 o
  -6   6   5     9513.83     9546.19    256.62 o
  -5   6   5     1867.87     1923.54    114.46 o
  -4   6   5       18.67       26.76     32.97 o
  -3   6   5     3822.14     3669.80    148.98 o
  -2   6   5     2486.71     2457.42    120.50 o
  -1   6   5      771.63      724.89     61.75 o
   0   6   5     1819.78     1887.56     96.39 o
   1   6   5       15.12        7.03     23.17 o
   2   6   5     4358.45     4233.60    134.45 o
   3   6   5       62.43       77.44     28.44 o
   4   6   5      598.74      594.55     64.10 o
   5   6   5       73.40       50.15     33.58 o
   6   6   5       17.79       -6.24     40.55 o
   7   6   5      110.51       98.73     39.62 o
   8   6   5     4553.51     4259.01    217.36 o
   9   6   5      518.89      578.32     91.47 o
  10   6   5      340.23      366.22     71.87 o
  11   6   5      572.02      661.16    100.50 o
  12   6   5       65.94       -2.67     59.70 o
  13   6   5      260.78      245.10    100.01 o
 -13   7   5      442.61      386.89     87.92 o
 -12   7   5       91.73      176.21     57.44 o
 -11   7   5      622.42      528.19    106.51 o
 -10   7   5      384.71      398.86     76.59 o
  -9   7   5      719.34      716.35     80.92 o
  -8   7   5     1977.69     1832.82    134.31 o
  -7   7   5      273.22      218.53     73.12 o
  -6   7   5       66.17       69.08     40.75 o
  -5   7   5       17.27       -1.31     30.41 o
  -4   7   5      340.03      355.86     59.58 o
  -3   7   5      828.08      788.34     84.85 o
  -2   7   5     3193.30     3111.17    149.22 o
  -1   7   5      311.33      303.91     52.37 o
   0   7   5     1592.99     1619.90    103.50 o
   1   7   5     1464.70     1522.93     95.35 o
   2   7   5     3154.95     3127.61    146.56 o
   3   7   5     1153.83     1250.84    108.71 o
   4   7   5       46.03       50.92     44.89 o
   5   7   5      201.24      166.49     49.42 o
   6   7   5     1436.36     1479.84    137.25 o
   7   7   5       26.69       33.67     51.00 o
   8   7   5      198.79      233.94     82.51 o
   9   7   5       37.48       69.21     68.73 o
  10   7   5     1300.92     1421.63    161.37 o
  11   7   5      128.59      204.55     86.99 o
 -10   8   5       27.68       56.40     59.06 o
  -9   8   5      681.82      557.94    118.09 o
  -8   8   5       25.36       82.78     59.87 o
  -7   8   5       45.59       27.81     50.73 o
  -6   8   5       45.43       26.18     51.59 o
  -5   8   5      105.79       95.66     51.72 o
  -4   8   5     2251.22     2154.23    163.19 o
  -3   8   5      147.33      111.12     48.66 o
  -2   8   5       28.21       42.77     37.27 o
  -1   8   5       35.44        3.67     37.15 o
   0   8   5      283.50      288.13     50.92 o
   1   8   5       38.34       88.95     50.96 o
   2   8   5     1261.75     1325.90    133.38 o
   3   8   5      168.17      155.01     58.21 o
   4   8   5     1635.08     1665.86    147.67 o
   5   8   5      990.38      955.12    127.76 o
   6   8   5     3989.96     4138.54    262.82 o
   7   8   5      605.01      601.92    119.17 o
  -3   9   5       34.88      102.02     63.58 o
  -2   9   5     1702.78     1607.84    166.23 o
  -1   9   5       11.05       43.44     58.61 o
   0   9   5      216.98      211.95     79.72 o
 -20   0   6      224.72      281.29     91.72 o
 -18   0   6     1376.66     1352.91    228.46 o
 -16   0   6     1622.92     1775.87    246.67 o
 -14   0   6     2069.30     1984.77    190.51 o
 -12   0   6     3723.53     3664.37    237.56 o
 -10   0   6    22437.91    21540.72    487.71 o
  -8   0   6      407.36      344.68     64.87 o
  -6   0   6       65.74      -19.37     27.71 o
  -4   0   6     3825.36     3825.82    116.30 o
  -2   0   6     5563.36     4868.85    140.12 o
   0   0   6      114.22      105.58     26.60 o
   2   0   6     3279.56     3428.07    134.69 o
   4   0   6    36212.25    36384.85    660.94 o
   6   0   6     1839.19     1795.74    122.53 o
   8   0   6     3869.60     3872.22    277.87 o
  10   0   6      407.71      707.52    198.44 o
  12   0   6     8046.10     8089.89    459.70 o
  14   0   6      784.75      871.79    190.07 o
  16   0   6      192.01      224.00    118.47 o
 -21   1   6      144.69      231.72     77.46 o
 -20   1   6     1308.80     1484.05    175.59 o
 -19   1   6     1442.47     1370.56    126.02 o
 -18   1   6      188.84      116.58     54.57 o
 -17   1   6      873.10      843.41     87.40 o
 -16   1   6     1169.54     1154.03     90.15 o
 -15   1   6     2012.66     2133.29    117.09 o
 -14   1   6     4158.84     4149.42    157.93 o
 -13   1   6     5278.05     5208.95    151.33 o
 -12   1   6     1901.32     1743.39     73.50 o
 -11   1   6      409.42      444.01     48.91 o
 -10   1   6      115.30      106.40     32.67 o
  -9   1   6        5.02       -8.81     20.87 o
  -8   1   6     4525.65     4368.02     98.36 o
  -7   1   6     4966.84     5004.01     97.70 o
  -6   1   6    21440.71    21700.24    216.22 o
  -5   1   6    10355.69    10160.58    125.75 o
  -4   1   6      451.64      557.21     32.79 o
  -3   1   6       43.57       30.28     14.49 o
  -2   1   6      691.35      725.17     36.48 o
  -1   1   6     6371.80     6277.36     84.42 o
   0   1   6     8578.82     8493.06     92.57 o
   1   1   6     2659.15     2644.27     63.02 o
   2   1   6      219.84      246.92     20.04 o
   3   1   6     4633.33     4792.10     96.89 o
   4   1   6      922.11      929.48     48.00 o
   5   1   6     1710.68     1859.74     76.88 o
   6   1   6      682.31      532.55     42.13 o
   7   1   6     1304.84     1090.49     54.93 o
   8   1   6     1102.95      979.83     67.89 o
   9   1   6     6983.59     6578.82    266.83 o
  10   1   6     3374.14     3253.28    153.61 o
  11   1   6     2513.17     2439.03    138.62 o
  12   1   6     4518.63     4771.94    229.96 o
  13   1   6      505.72      459.43     77.09 o
  14   1   6      135.57      249.33     67.28 o
  15   1   6       62.23      101.02     60.25 o
  16   1   6        6.20      -60.23     68.79 o
  17   1   6      636.48      778.02    121.27 o
 -20   2   6      502.86      400.90     88.76 o
 -19   2   6     1167.67     1037.33    152.96 o
 -18   2   6       26.49      -58.93     70.97 o
 -17   2   6      166.10      135.16     46.23 o
 -16   2   6     1782.79     1842.40    112.05 o
 -15   2   6        5.68      -52.32     52.32 o
 -14   2   6      463.78      355.99     62.34 o
 -13   2   6      629.30      563.38     56.58 o
 -12   2   6     6723.69     6423.74    175.95 o
 -11   2   6     1239.90     1175.46     72.35 o
 -10   2   6      253.46      238.31     36.07 o
  -9   2   6     3802.82     3822.78     89.53 o
  -8   2   6    10354.83    10469.84    146.75 o
  -7   2   6     1435.61     1435.57     52.14 o
  -6   2   6     5207.42     5148.52     97.38 o
  -5   2   6    12102.71    12988.42    135.42 o
  -4   2   6     4606.98     4464.82     70.24 o
  -3   2   6     8389.08     8909.63     95.61 o
  -2   2   6       36.29       43.41      8.99 o
  -1   2   6     1664.21     1665.52     52.55 o
   0   2   6     3317.12     3311.01     71.54 o
   1   2   6     1559.45     1652.79     49.92 o
   2   2   6    18322.81    17879.59    154.51 o
   3   2   6     6137.94     6341.09     93.87 o
   4   2   6      676.34      721.74     34.83 o
   5   2   6     5480.19     5262.28     98.42 o
   6   2   6     2419.46     2389.01     85.58 o
   7   2   6      415.76      390.23     36.94 o
   8   2   6     1149.43     1070.80     63.19 o
   9   2   6       28.04       43.00     37.94 o
  10   2   6     5926.45     5883.78    220.27 o
  11   2   6       54.85       57.05     41.47 o
  12   2   6      446.16      367.45     68.84 o
  13   2   6     1187.64     1270.00    108.27 o
  14   2   6      842.25      782.50     87.36 o
  15   2   6        2.08       19.47     35.17 o
  16   2   6     5483.39     5599.50    267.49 o
  17   2   6       23.31       56.80     58.44 o
 -20   3   6      122.37      107.44     81.48 o
 -19   3   6       56.10      174.34     55.27 o
 -18   3   6      291.55      388.26     80.55 o
 -17   3   6     3678.67     3918.92    206.74 o
 -16   3   6     3446.64     3353.39    154.87 o
 -15   3   6       58.56       55.80     56.09 o
 -14   3   6      137.21      124.15     54.14 o
 -13   3   6      829.21      746.33     60.06 o
 -12   3   6      326.88      272.40     47.03 o
 -11   3   6     2522.51     2488.27    102.43 o
 -10   3   6       65.26       62.29     25.68 o
  -9   3   6     3635.58     3472.00    100.55 o
  -8   3   6     5434.69     5060.63    114.24 o
  -7   3   6      355.99      254.08     27.04 o
  -6   3   6     1403.32     1498.95     60.27 o
  -5   3   6        5.75       21.07     14.83 o
  -4   3   6     4559.04     4551.22     97.10 o
  -3   3   6    16527.71    17100.06    174.13 o
  -2   3   6    14294.73    14523.84    131.90 o
  -1   3   6      753.04      830.48     51.90 o
   0   3   6     3465.77     3415.43    103.35 o
   1   3   6      372.30      396.04     31.28 o
   2   3   6        7.42       25.02     11.19 o
   3   3   6      404.00      396.77     30.52 o
   4   3   6      963.27     1022.11     44.22 o
   5   3   6     5677.25     5429.21    122.60 o
   6   3   6     2722.41     2482.11    109.39 o
   7   3   6     5476.71     5277.54    164.87 o
   8   3   6       15.83       63.71     25.01 o
   9   3   6      461.31      503.28     58.14 o
  10   3   6       33.41       40.97     40.17 o
  11   3   6      875.74      934.43     89.62 o
  12   3   6     2128.59     2425.25    151.25 o
  13   3   6      442.12      425.01     65.85 o
  14   3   6     1004.98      946.40    103.19 o
  15   3   6      291.58      366.66     74.08 o
  16   3   6      146.09      207.77     57.64 o
 -19   4   6        3.10       -7.08     63.63 o
 -18   4   6      373.67      465.62     87.98 o
 -17   4   6      247.16      215.80     66.72 o
 -16   4   6      758.36      731.65     83.89 o
 -15   4   6       11.60       27.99     39.57 o
 -14   4   6       58.73       82.72     37.42 o
 -13   4   6     3184.42     3282.34    159.47 o
 -12   4   6     1291.77     1262.58     97.37 o
 -11   4   6      136.47      103.24     42.13 o
 -10   4   6     2290.71     2253.37    130.36 o
  -9   4   6        1.86        5.81     28.97 o
  -8   4   6      392.84      373.68     53.10 o
  -7   4   6     5492.94     5403.45    166.26 o
  -6   4   6      129.00      134.62     40.16 o
  -5   4   6     1412.51     1413.29     57.89 o
  -4   4   6     2400.81     2489.76     79.65 o
  -3   4   6      100.78       94.69     22.61 o
  -2   4   6     1763.00     1696.93     53.69 o
  -1   4   6      824.10      859.04     49.73 o
   0   4   6     2882.94     2824.52     91.81 o
   1   4   6    10469.57    10167.05    161.09 o
   2   4   6     1602.51     1463.85     63.33 o
   3   4   6      217.74      205.93     27.38 o
   4   4   6    12056.01    12080.78    195.64 o
   5   4   6      777.77      690.51     40.23 o
   6   4   6        1.00       15.32     23.87 o
   7   4   6     3246.93     3232.17    133.00 o
   8   4   6      570.63      534.90     58.13 o
   9   4   6      470.63      487.61     63.20 o
  10   4   6      603.23      620.32     72.26 o
  11   4   6     1882.35     1758.12    126.97 o
  12   4   6     1707.01     1436.00    117.29 o
  13   4   6       45.19      -12.31     50.18 o
  14   4   6     1019.29     1010.25    101.03 o
  15   4   6     1614.83     1580.29    143.14 o
 -17   5   6      615.56      506.78     80.66 o
 -16   5   6       21.15       86.67     45.11 o
 -15   5   6     1848.28     1903.60    136.76 o
 -14   5   6     1407.03     1383.49    116.05 o
 -13   5   6     1670.37     1786.87    124.68 o
 -12   5   6      186.55      135.51     48.32 o
 -11   5   6     1063.65     1045.62     99.71 o
 -10   5   6      327.43      252.74     59.11 o
  -9   5   6     3665.40     3750.18    157.76 o
  -8   5   6      237.51      188.54     37.75 o
  -7   5   6     2008.71     1998.36    106.36 o
  -6   5   6      785.87      621.65     61.12 o
  -5   5   6     6219.45     6222.79    160.65 o
  -4   5   6     1733.58     1613.86     90.11 o
  -3   5   6      638.72      551.02     51.71 o
  -2   5   6      655.68      603.14     41.62 o
  -1   5   6     1670.02     1599.52     74.01 o
   0   5   6     1266.68     1245.83     64.57 o
   1   5   6     3200.32     3276.74    112.61 o
   2   5   6      118.01      103.42     22.00 o
   3   5   6       68.69       65.90     23.51 o
   4   5   6      449.33      445.13     45.13 o
   5   5   6        7.11       10.40     34.99 o
   6   5   6      693.83      739.16     81.62 o
   7   5   6       31.95       66.93     35.39 o
   8   5   6     1255.74     1313.78    111.71 o
   9   5   6     3240.09     3424.88    178.54 o
  10   5   6      273.65      342.27     68.88 o
  11   5   6      324.01      390.76     70.27 o
  12   5   6        4.59        3.44     80.96 o
  13   5   6      645.04      585.85     90.58 o
  14   5   6      417.60      238.27     73.70 o
 -16   6   6       21.38      -28.21     51.78 o
 -15   6   6      909.83      986.27    101.12 o
 -14   6   6       84.18       55.10     52.05 o
 -13   6   6      183.32      196.49     51.95 o
 -12   6   6     1204.91     1319.41    115.62 o
 -11   6   6      480.53      564.97     83.11 o
 -10   6   6      376.07      467.79     65.65 o
  -9   6   6     1105.86     1198.07    115.63 o
  -8   6   6      134.74      116.79     41.95 o
  -7   6   6      364.23      265.30     43.55 o
  -6   6   6      801.77      670.40     80.54 o
  -5   6   6     1134.88      975.66     76.27 o
  -4   6   6      316.89      268.17     46.70 o
  -3   6   6      291.67      317.78     47.08 o
  -2   6   6        0.36      -17.05     25.53 o
  -1   6   6     5999.42     5940.90    185.42 o
   0   6   6      457.25      469.18     48.84 o
   1   6   6        8.18       35.96     32.51 o
   2   6   6      660.70      756.47     65.01 o
   3   6   6      943.65      963.42     76.07 o
   4   6   6      959.66      921.50     83.97 o
   5   6   6     3423.22     3378.64    159.01 o
   6   6   6       28.44       -2.26     41.10 o
   7   6   6      799.39      765.41     84.37 o
   8   6   6      293.84      336.10     65.67 o
   9   6   6      558.12      569.70     87.70 o
  10   6   6       25.30      148.28     65.22 o
  11   6   6       44.98       93.48     48.53 o
  12   6   6      114.17      190.85     75.96 o
 -13   7   6       72.65       63.90     65.09 o
 -12   7   6       11.53       32.04     53.05 o
 -11   7   6      593.87      732.67    104.21 o
 -10   7   6        7.12       30.22     49.53 o
  -9   7   6     2485.99     2461.17    158.45 o
  -8   7   6        3.31      -41.55     41.55 o
  -7   7   6        5.28       25.75     38.47 o
  -6   7   6     1126.61     1130.60     98.05 o
  -5   7   6      202.01      190.37     58.75 o
  -4   7   6      509.87      487.79     74.30 o
  -3   7   6     4269.06     4282.97    216.21 o
  -2   7   6       85.70      119.72     45.95 o
  -1   7   6       47.44       61.72     41.99 o
   0   7   6      696.99      712.09     72.10 o
   1   7   6      621.72      690.60     69.08 o
   2   7   6        0.43       67.32     34.23 o
   3   7   6      931.85     1111.06    105.15 o
   4   7   6      112.57      102.47     45.68 o
   5   7   6       82.96       90.03     52.19 o
   6   7   6     1231.79     1276.14    125.86 o
   7   7   6      936.52      889.28    110.59 o
   8   7   6     1444.17     1331.44    135.75 o
   9   7   6      100.68       60.25     65.22 o
  10   7   6      890.47     1054.45    142.49 o
 -10   8   6       20.43      -17.11     58.23 o
  -9   8   6       92.13       97.78     53.19 o
  -8   8   6       55.45      106.07     59.61 o
  -7   8   6     2485.11     2415.93    203.86 o
  -6   8   6        0.57      -51.58     72.93 o
  -5   8   6       24.05       41.02     48.81 o
  -4   8   6       22.47      -11.28     58.57 o
  -3   8   6      452.37      413.59     68.07 o
  -2   8   6        1.83       -2.87     40.01 o
  -1   8   6       86.15       71.80     40.49 o
   0   8   6      257.56      231.91     56.39 o
   1   8   6     2011.53     2440.31    162.84 o
   2   8   6      498.27      540.01     87.53 o
   3   8   6      242.35      466.40     87.31 o
   4   8   6       54.69       42.23     57.87 o
   5   8   6      502.83      469.05     92.52 o
   6   8   6       29.86       73.09     60.40 o
   7   8   6     1303.18     1316.51    173.54 o
 -21   0   7       96.18       89.40     80.37 o
 -19   0   7     2943.72     3584.33    346.08 o
 -17   0   7        0.71       23.90     64.13 o
 -15   0   7     4104.47     4772.85    292.34 o
 -13   0   7    22419.38    22425.39    576.05 o
 -11   0   7       29.78      -23.98     42.18 o
  -9   0   7        5.41       11.37     33.10 o
  -7   0   7      141.97       98.70     38.39 o
  -5   0   7    28696.92    28205.22    534.30 o
  -3   0   7     2799.05     2758.10    110.71 o
  -1   0   7      296.70      401.71     69.73 o
   1   0   7     6709.73     6381.43    227.42 o
   3   0   7      157.90      110.11     40.65 o
   5   0   7     8964.17     9016.50    257.57 o
   7   0   7      171.76      198.66     47.12 o
   9   0   7    32775.03    32197.10    843.25 o
  11   0   7    12413.51    12057.47    633.70 o
  13   0   7     3882.07     3450.94    335.20 o
  15   0   7     1245.72     1487.70    325.98 o
  17   0   7     1073.73     1416.51    270.51 o
 -21   1   7      576.42      478.79    110.79 o
 -20   1   7      496.10      535.58     96.90 o
 -19   1   7       52.23      102.43     44.67 o
 -18   1   7     1387.20     1470.33    133.99 o
 -17   1   7      149.79      130.63     43.51 o
 -16   1   7        8.02       18.15     55.16 o
 -15   1   7      775.38      758.90     68.40 o
 -14   1   7     2625.68     2574.40    119.45 o
 -13   1   7      841.19      946.49     75.08 o
 -12   1   7     5198.52     5175.18    169.58 o
 -11   1   7      384.48      293.24     63.15 o
 -10   1   7     3839.82     3731.00    118.72 o
  -9   1   7     2641.14     2434.56     84.67 o
  -8   1   7     5228.35     5138.42    113.87 o
  -7   1   7       91.35       65.39     24.68 o
  -6   1   7     5855.74     6041.23    112.05 o
  -5   1   7     5087.29     5270.52    110.24 o
  -4   1   7     2843.68     2882.45     77.57 o
  -3   1   7       83.32      104.70     19.73 o
  -2   1   7     3312.81     3008.62     69.43 o
  -1   1   7     4625.40     4445.95    100.31 o
   0   1   7     5140.70     4972.83     88.62 o
   1   1   7     1359.01     1544.80     49.45 o
   2   1   7      143.92       90.48     14.04 o
   3   1   7     4617.28     4970.88     95.57 o
   4   1   7     2393.95     2302.00     77.28 o
   5   1   7    13005.47    13087.89    202.20 o
   6   1   7     3531.59     3568.10    114.04 o
   7   1   7      606.73      598.61     45.17 o
   8   1   7       13.03       11.86      7.93 o
   9   1   7      389.65      351.54     68.97 o
  10   1   7      102.31       75.00     40.64 o
  11   1   7     6183.81     6385.00    297.52 o
  12   1   7     1458.32     1555.75    162.34 o
  13   1   7     1196.95     1411.43    153.52 o
  14   1   7     3044.04     3253.01    216.69 o
  15   1   7       19.08       36.12     64.85 o
  16   1   7      771.20      874.75    127.46 o
  17   1   7      894.78      892.98    135.46 o
 -20   2   7       53.98      -59.52    124.21 o
 -19   2   7      224.12      115.03     74.93 o
 -18   2   7       52.14       20.77     49.01 o
 -17   2   7     3364.28     3586.54    156.77 o
 -16   2   7     1396.20     1296.57     99.26 o
 -15   2   7     1403.32     1192.48     85.70 o
 -14   2   7     3179.48     3133.79    134.07 o
 -13   2   7     1165.38     1152.00     86.56 o
 -12   2   7      319.73      356.39     45.55 o
 -11   2   7     5467.67     5159.02    109.61 o
 -10   2   7     1853.39     1765.58     62.95 o
  -9   2   7      857.31      924.47     47.03 o
  -8   2   7      340.92      345.87     29.28 o
  -7   2   7    15092.90    14887.69    177.41 o
  -6   2   7     3606.00     3747.65     85.15 o
  -5   2   7      250.51      248.01     22.63 o
  -4   2   7       52.63       53.03     12.25 o
  -3   2   7    10356.35     9928.43    119.26 o
  -2   2   7     1565.40     1588.62     66.16 o
  -1   2   7     8995.22     8867.13    135.68 o
   0   2   7     2223.48     2158.37     62.52 o
   1   2   7     1210.34     1187.70     47.14 o
   2   2   7     5280.41     5479.95     82.10 o
   3   2   7       65.39       40.48     12.59 o
   4   2   7       65.00       59.19     14.45 o
   5   2   7      615.46      745.27     44.74 o
   6   2   7      130.18      122.42     19.89 o
   7   2   7     8583.47     7717.42    181.57 o
   8   2   7       82.23      119.45     30.48 o
   9   2   7      154.81      124.66     39.01 o
  10   2   7     1407.80     1274.58    105.74 o
  11   2   7      203.31      180.34     47.52 o
  12   2   7       36.74       75.64     42.43 o
  13   2   7     4657.73     4667.81    228.36 o
  14   2   7       30.86       14.42     37.07 o
  15   2   7     1491.64     1596.08    129.66 o
  16   2   7      112.54       72.16     63.59 o
 -20   3   7     1100.25     1312.27    146.64 o
 -19   3   7      789.59      908.73    117.80 o
 -18   3   7        3.43       75.39     62.23 o
 -17   3   7       33.85       78.91     47.55 o
 -16   3   7      143.85      152.16     50.95 o
 -15   3   7       90.79       95.12     46.96 o
 -14   3   7       55.35       68.20     47.96 o
 -13   3   7      137.39      161.92     34.40 o
 -12   3   7       82.46       79.70     31.81 o
 -11   3   7      496.70      444.37     47.92 o
 -10   3   7       92.73      104.49     28.07 o
  -9   3   7       60.67       44.24     17.10 o
  -8   3   7     1328.10     1298.49     60.51 o
  -7   3   7      476.58      390.78     34.93 o
  -6   3   7     4703.08     4695.36    120.46 o
  -5   3   7       31.97       26.94     15.29 o
  -4   3   7     1581.10     1499.51     50.57 o
  -3   3   7     3741.01     3722.48     70.43 o
  -2   3   7     1073.84     1094.40     50.71 o
  -1   3   7     3251.17     3095.75     91.36 o
   0   3   7      193.04      182.65     21.60 o
   1   3   7     1017.77      954.17     43.45 o
   2   3   7    11681.57    11183.59    148.02 o
   3   3   7     6231.57     6195.10    108.26 o
   4   3   7     2411.24     2193.48     66.27 o
   5   3   7     1014.23      941.62     56.82 o
   6   3   7       89.61      118.68     28.53 o
   7   3   7     2152.51     2102.13    107.85 o
   8   3   7     1449.52     1477.21     92.60 o
   9   3   7      627.23      575.05     60.06 o
  10   3   7     1996.42     2055.56    132.62 o
  11   3   7     1283.47     1275.07    118.87 o
  12   3   7      198.03      135.15     58.41 o
  13   3   7       87.95      112.53     44.58 o
  14   3   7      292.95      199.21     49.57 o
  15   3   7     1285.73     1373.01    120.16 o
  16   3   7     1623.86     1682.88    139.35 o
 -19   4   7     1763.25     1753.82    154.89 o
 -18   4   7       14.71       44.00     61.19 o
 -17   4   7      414.94      395.26     70.94 o
 -16   4   7     3889.34     4040.98    194.27 o
 -15   4   7        1.80       -3.78     40.01 o
 -14   4   7       77.11       95.61     40.42 o
 -13   4   7     1014.36     1051.07     87.90 o
 -12   4   7     1178.86     1059.43     85.36 o
 -11   4   7     1983.82     1851.45    113.37 o
 -10   4   7     1416.97     1370.61     88.00 o
  -9   4   7      312.34      340.10     64.90 o
  -8   4   7     4993.45     5065.55    167.56 o
  -7   4   7     1748.66     1882.32     97.24 o
  -6   4   7       76.77       46.56     31.15 o
  -5   4   7     5220.36     5038.05    127.50 o
  -4   4   7      320.43      326.69     31.66 o
  -3   4   7      414.39      362.09     29.83 o
  -2   4   7     8195.09     8131.58    147.63 o
  -1   4   7      824.90      794.51     46.77 o
   0   4   7        8.86       12.12     21.67 o
   1   4   7     4087.30     3959.90    126.35 o
   2   4   7     1297.55     1127.71     43.20 o
   3   4   7     1540.16     1484.80     66.24 o
   4   4   7     1933.38     1983.52     78.43 o
   5   4   7     2606.06     2539.02    107.59 o
   6   4   7     1792.26     1664.36     93.67 o
   7   4   7      106.18       92.32     35.35 o
   8   4   7     1936.20     1794.64    101.88 o
   9   4   7      782.33      823.29     76.06 o
  10   4   7     1009.38      897.57     91.31 o
  11   4   7       16.66       29.67     40.51 o
  12   4   7     1017.91      847.83    157.16 o
  13   4   7      383.85      370.56     72.55 o
  14   4   7      109.78       48.02     45.76 o
  15   4   7      309.85      294.24     77.55 o
 -17   5   7      137.64      142.24     63.65 o
 -16   5   7       12.79      -28.13     52.54 o
 -15   5   7       23.33       30.65     67.54 o
 -14   5   7      134.38      138.37     50.28 o
 -13   5   7      197.58      157.02     68.94 o
 -12   5   7      107.44       83.84     38.05 o
 -11   5   7      379.52      336.41     66.68 o
 -10   5   7     2671.07     2696.87    139.43 o
  -9   5   7     4043.96     3981.02    163.30 o
  -8   5   7     1379.71     1372.14     85.61 o
  -7   5   7      707.68      714.62     68.31 o
  -6   5   7     1774.00     1883.22    113.72 o
  -5   5   7     1193.17     1149.82     79.00 o
  -4   5   7      680.97      616.32     57.15 o
  -3   5   7     2486.74     2480.76    108.98 o
  -2   5   7        2.78       -4.49     21.86 o
  -1   5   7     3744.26     3707.22    124.28 o
   0   5   7     4456.64     4256.71    124.85 o
   1   5   7     5302.94     5280.85    137.94 o
   2   5   7      358.39      368.73     33.75 o
   3   5   7     2512.41     2313.82    105.17 o
   4   5   7     1268.94     1269.07     89.07 o
   5   5   7      776.36      830.75     74.25 o
   6   5   7     1491.73     1579.03    117.38 o
   7   5   7      525.29      557.11     74.82 o
   8   5   7     1507.30     1609.69    122.76 o
   9   5   7      423.41      476.59     71.81 o
  10   5   7      471.18      453.84     80.55 o
  11   5   7       73.19      112.79     99.68 o
  12   5   7      248.39      367.02     90.38 o
  13   5   7     1282.47     1268.32    138.98 o
 -15   6   7     2164.38     2233.71    167.37 o
 -14   6   7     3108.51     3018.80    203.27 o
 -13   6   7      412.13      342.68     83.33 o
 -12   6   7       78.42       67.19     82.68 o
 -11   6   7      220.58      175.03     64.15 o
 -10   6   7      945.81      988.70    104.46 o
  -9   6   7       66.24        7.15     41.01 o
  -8   6   7     1053.22      910.65     83.10 o
  -7   6   7      560.46      544.03     72.04 o
  -6   6   7     1079.43     1027.02     82.30 o
  -5   6   7     1468.26     1392.38     93.65 o
  -4   6   7     4365.02     4468.76    165.41 o
  -3   6   7     1184.29     1148.25    106.64 o
  -2   6   7       58.31      113.52     39.09 o
  -1   6   7      248.04      255.34     43.74 o
   0   6   7      750.03      933.11     81.16 o
   1   6   7      386.24      384.53     50.87 o
   2   6   7      621.36      663.72     61.71 o
   3   6   7      358.18      306.81     57.18 o
   4   6   7     5627.81     5440.50    205.12 o
   5   6   7        8.49       -2.47     30.92 o
   6   6   7      163.09      147.70     39.96 o
   7   6   7      661.86      663.56     78.00 o
   8   6   7      122.19       85.98     38.31 o
   9   6   7      230.83      193.82     54.70 o
  10   6   7     4559.63     4398.01    247.54 o
  11   6   7      522.44      617.39    101.83 o
  12   6   7      467.69      658.56    103.98 o
 -13   7   7      176.05      318.47     95.47 o
 -12   7   7     1128.31     1058.51    134.77 o
 -11   7   7     1712.24     1753.28    173.03 o
 -10   7   7      182.73      148.31     61.12 o
  -9   7   7      357.53      413.02     80.64 o
  -8   7   7      113.47       55.76     44.98 o
  -7   7   7       59.41       82.53     58.87 o
  -6   7   7      551.19      625.20     78.08 o
  -5   7   7      108.27      109.53     49.25 o
  -4   7   7      297.07      308.08     66.73 o
  -3   7   7      202.70      200.01     59.94 o
  -2   7   7       24.43       45.22     38.21 o
  -1   7   7        7.56       57.83     37.60 o
   0   7   7      359.22      376.36     56.49 o
   1   7   7      136.11      178.51     41.25 o
   2   7   7     5205.40     5355.78    214.09 o
   3   7   7       83.72      115.59     45.74 o
   4   7   7        4.28       45.58     43.80 o
   5   7   7      806.48      852.50    105.75 o
   6   7   7      369.60      397.22     77.87 o
   7   7   7      116.70      109.79     48.43 o
   8   7   7     2047.61     2126.47    175.33 o
   9   7   7        1.54       22.10     54.23 o
  -9   8   7      293.84      160.42     82.61 o
  -8   8   7     1628.00     1858.01    183.94 o
  -7   8   7       94.20      113.57     57.23 o
  -6   8   7       77.66      125.81     57.00 o
  -5   8   7      104.99       81.98     53.30 o
  -4   8   7        6.61       11.94     45.97 o
  -3   8   7      465.49      504.25     78.07 o
  -2   8   7     2429.82     2602.42    157.32 o
  -1   8   7       34.65       97.83     55.79 o
   0   8   7      130.49      245.27     59.89 o
   1   8   7       33.93       66.77     57.97 o
   2   8   7       15.19       18.28     41.32 o
   3   8   7       38.33       41.19     47.51 o
   4   8   7      208.36      192.30     67.77 o
   5   8   7        0.18       59.75     56.63 o
   6   8   7     1166.64     1393.81    160.60 o
 -20   0   8       31.96      -19.46     78.57 o
 -18   0   8      147.02      326.47    119.48 o
 -16   0   8      487.34      338.23    104.75 o
 -14   0   8      184.19      146.40     68.41 o
 -12   0   8     2061.38     1868.29    165.10 o
 -10   0   8     2846.87     2595.94    152.97 o
  -8   0   8    18396.55    18639.78    367.92 o
  -6   0   8     2697.26     2966.27    188.70 o
  -4   0   8      702.62      902.43     68.64 o
  -2   0   8    10471.14    10879.06    259.54 o
   0   0   8     7475.78     6777.60    195.20 o
   2   0   8     1947.76     2112.01    127.72 o
   4   0   8      914.35      893.58    119.68 o
   6   0   8    11663.38    11267.56    303.04 o
   8   0   8     5229.26     4967.77    332.65 o
  10   0   8     1521.47     1570.07    221.80 o
  12   0   8      359.53      814.82    522.16 o
  14   0   8     5181.50     5652.92    451.12 o
  16   0   8      956.37     1073.59    230.11 o
 -20   1   8      346.15      333.72     83.72 o
 -19   1   8      466.89      447.80    110.63 o
 -18   1   8      476.90      372.26     74.02 o
 -17   1   8       36.14        7.08     40.12 o
 -16   1   8     3963.44     4016.01    178.93 o
 -15   1   8     1019.56     1030.68     86.41 o
 -14   1   8        6.36      -33.17     40.38 o
 -13   1   8     6479.69     6363.76    222.76 o
 -12   1   8     7831.30     7876.40    241.61 o
 -11   1   8      523.70      588.15     62.14 o
 -10   1   8     2280.57     2203.33    124.26 o
  -9   1   8       65.90       60.08     17.46 o
  -8   1   8     1344.27     1541.77     78.78 o
  -7   1   8      335.93      241.59     26.25 o
  -6   1   8      295.71      447.12     40.48 o
  -5   1   8     1928.97     1799.92     73.99 o
  -4   1   8    30388.27    30248.45    275.27 o
  -3   1   8     9250.64     8995.48    148.53 o
  -2   1   8       76.65       35.35     16.92 o
  -1   1   8     6384.34     6041.36    118.29 o
   0   1   8       52.38       76.16     14.65 o
   1   1   8      264.59      225.17     20.66 o
   2   1   8    17563.12    18051.64    195.17 o
   3   1   8      966.75     1002.08     46.14 o
   4   1   8     4646.24     4480.95    129.38 o
   5   1   8     1890.98     1831.94     80.67 o
   6   1   8     1198.73     1208.12     68.73 o
   7   1   8      429.03      410.27     47.13 o
   8   1   8     3939.36     3657.84    137.09 o
   9   1   8     2334.71     2117.76    162.51 o
  10   1   8     1860.29     1833.07    155.73 o
  11   1   8     6160.61     6094.60    295.81 o
  12   1   8     1833.54     1965.70    180.09 o
  13   1   8       74.88      125.17     58.82 o
  14   1   8      198.60      261.01     85.88 o
  15   1   8        0.41       95.23     64.99 o
  16   1   8     2249.73     2158.90    196.94 o
 -20   2   8      985.52      864.98    189.23 o
 -19   2   8       77.88       59.15     54.10 o
 -18   2   8      408.00      248.46     68.06 o
 -17   2   8       41.23       17.39     43.50 o
 -16   2   8        4.66       50.34     31.34 o
 -15   2   8      535.33      472.25     60.55 o
 -14   2   8       53.22       98.74     35.22 o
 -13   2   8      699.06      717.38     63.95 o
 -12   2   8     1742.42     1851.71    101.66 o
 -11   2   8      194.86      211.58     25.95 o
 -10   2   8     5553.19     5431.22    114.32 o
  -9   2   8     5421.93     5435.68    122.50 o
  -8   2   8      160.48      140.07     25.56 o
  -7   2   8     2465.22     2485.45     91.41 o
  -6   2   8     6023.92     5414.20    129.48 o
  -5   2   8     3106.07     3093.53     88.88 o
  -4   2   8     2000.85     2094.42     68.37 o
  -3   2   8      687.11      764.01     42.30 o
  -2   2   8     8775.06     8661.09    136.54 o
  -1   2   8      172.03      171.70     21.61 o
   0   2   8      501.61      435.41     28.47 o
   1   2   8      235.58      223.68     23.51 o
   2   2   8    11593.62    10962.23    135.02 o
   3   2   8      363.39      372.99     28.63 o
   4   2   8     6395.37     6171.10    118.55 o
   5   2   8     3473.25     3457.88     95.40 o
   6   2   8      667.96      673.75     49.52 o
   7   2   8      652.01      654.24     60.06 o
   8   2   8     4443.13     4464.39    149.34 o
   9   2   8       51.92       -1.00     34.22 o
  10   2   8       79.39       72.41     45.81 o
  11   2   8     1252.26     1145.09    107.50 o
  12   2   8     2697.18     2623.54    167.31 o
  13   2   8       11.86       25.52     47.17 o
  14   2   8       39.90       19.67     40.61 o
  15   2   8      126.33       70.03     65.97 o
  16   2   8     1272.34     1763.65    293.21 o
 -19   3   8       11.89      -21.04     59.97 o
 -18   3   8      116.12      184.88     60.68 o
 -17   3   8     3336.39     3298.24    164.01 o
 -16   3   8     5777.25     5939.30    212.56 o
 -15   3   8     3081.01     3114.91    150.33 o
 -14   3   8      457.44      382.75     54.06 o
 -13   3   8      878.74      903.05     71.20 o
 -12   3   8      801.48      842.39     66.13 o
 -11   3   8      433.25      489.00     48.35 o
 -10   3   8     2371.64     2231.21     90.08 o
  -9   3   8       24.62       22.93     21.24 o
  -8   3   8       69.35       64.99     22.91 o
  -7   3   8     5838.40     5430.50    122.01 o
  -6   3   8       21.59       41.16     16.33 o
  -5   3   8      217.60      195.73     21.01 o
  -4   3   8      461.92      421.46     29.23 o
  -3   3   8       33.58       36.77     13.51 o
  -2   3   8     4146.38     4056.93    105.40 o
  -1   3   8    10149.16     9703.30    134.16 o
   0   3   8     1356.32     1312.55     60.13 o
   1   3   8     1262.88     1328.96     60.22 o
   2   3   8     1902.28     1791.65     65.19 o
   3   3   8       82.20       77.39     20.13 o
   4   3   8     1590.24     1582.66     63.58 o
   5   3   8       69.43       62.51     15.36 o
   6   3   8       49.01       45.29     26.59 o
   7   3   8     3326.34     3207.32    135.43 o
   8   3   8     3957.42     3852.30    152.35 o
   9   3   8      770.42      791.04     72.09 o
  10   3   8      470.01      564.87     78.60 o
  11   3   8      472.92      350.90     66.93 o
  12   3   8      472.39      537.40     91.33 o
  13   3   8     2470.62     2603.75    168.66 o
  14   3   8      644.83      734.76     95.32 o
  15   3   8      116.80      257.11     59.59 o
 -18   4   8      575.38      581.60     91.48 o
 -17   4   8        9.20       20.98     40.22 o
 -16   4   8      350.12      224.08     59.91 o
 -15   4   8       85.49      102.10     45.17 o
 -14   4   8      767.48      767.70     75.61 o
 -13   4   8        0.91      -44.76     50.62 o
 -12   4   8      770.88      784.02     78.62 o
 -11   4   8     1006.24      980.98     79.52 o
 -10   4   8      496.62      475.41     63.61 o
  -9   4   8       24.01       24.59     32.11 o
  -8   4   8     2620.08     2516.01    134.52 o
  -7   4   8       69.56       84.04     37.33 o
  -6   4   8      162.21      187.48     32.62 o
  -5   4   8     2521.53     2550.52     87.38 o
  -4   4   8       13.65       24.26     15.00 o
  -3   4   8     1295.27     1107.08     63.63 o
  -2   4   8      465.13      475.74     48.34 o
  -1   4   8      222.83      208.03     31.07 o
   0   4   8     6016.77     5851.83    156.47 o
   1   4   8      109.79       95.20     26.77 o
   2   4   8     2050.75     1877.70     81.31 o
   3   4   8     9558.07     9253.58    151.92 o
   4   4   8      720.58      703.54     48.71 o
   5   4   8       88.83       73.20     26.84 o
   6   4   8     2719.52     2705.19    122.49 o
   7   4   8       53.33       69.14     31.45 o
   8   4   8      456.05      408.46     57.97 o
   9   4   8     2168.71     1995.43    117.04 o
  10   4   8      240.14      240.09     63.15 o
  11   4   8     2535.59     2561.71    177.40 o
  12   4   8       22.56      -50.58     81.24 o
  13   4   8      297.29      173.51     96.81 o
  14   4   8     1069.11     1126.48    130.03 o
 -17   5   8      319.91      329.47     65.89 o
 -16   5   8       81.41       55.36     50.70 o
 -15   5   8       77.63       58.80     44.55 o
 -14   5   8      916.78      979.29     96.83 o
 -13   5   8     4199.10     4601.21    200.98 o
 -12   5   8      152.32      119.89     46.52 o
 -11   5   8      153.25      121.49     43.34 o
 -10   5   8      707.53      570.47     71.07 o
  -9   5   8      861.70      867.67     75.51 o
  -8   5   8       18.26      -26.10     41.50 o
  -7   5   8      527.26      504.40     71.25 o
  -6   5   8       42.31       32.24     28.31 o
  -5   5   8     4972.20     5050.19    164.58 o
  -4   5   8     3569.98     3660.59    135.65 o
  -3   5   8     2677.78     2953.38    126.77 o
  -2   5   8      296.89      370.72     43.15 o
  -1   5   8     3064.59     3154.51    142.90 o
   0   5   8       14.54       26.87     28.60 o
   1   5   8     3225.88     3152.02    133.84 o
   2   5   8        9.52       21.88     24.45 o
   3   5   8      910.95      853.50     66.68 o
   4   5   8      182.85      161.53     32.26 o
   5   5   8     5220.52     5171.57    184.64 o
   6   5   8       81.38       98.85     34.34 o
   7   5   8       30.92       57.18     34.82 o
   8   5   8      255.95      263.13     51.31 o
   9   5   8      688.98      772.99     90.34 o
  10   5   8     1811.94     2008.38    165.77 o
  11   5   8      999.79     1204.97    133.05 o
  12   5   8      152.24      139.24     67.36 o
  13   5   8     1275.03      903.44    104.33 o
 -15   6   8      447.64      382.81     84.68 o
 -14   6   8       67.96       93.31     77.76 o
 -13   6   8     1614.91     1525.93    142.42 o
 -12   6   8      149.21      133.22     65.89 o
 -11   6   8       88.89       21.54     50.42 o
 -10   6   8      353.14      333.38     77.83 o
  -9   6   8     1298.80     1172.75    113.73 o
  -8   6   8       25.00       13.31     39.62 o
  -7   6   8      807.09      830.58     89.06 o
  -6   6   8       22.46       37.55     33.87 o
  -5   6   8      829.03      803.39     84.22 o
  -4   6   8       20.46       35.15     36.39 o
  -3   6   8     1833.26     1872.39    141.08 o
  -2   6   8       88.97       56.69     40.81 o
  -1   6   8      140.57      157.16     42.23 o
   0   6   8      746.27      880.02     77.22 o
   1   6   8     2618.40     2748.07    128.79 o
   2   6   8      399.59      416.34     64.60 o
   3   6   8      644.87      702.02     82.11 o
   4   6   8      496.50      466.46     59.72 o
   5   6   8     3778.27     3807.95    169.32 o
   6   6   8        2.71        6.20     44.74 o
   7   6   8      600.74      622.98     81.67 o
   8   6   8      124.88      190.47     49.33 o
   9   6   8     2796.29     2839.04    177.66 o
  10   6   8        6.66       52.11     60.63 o
  11   6   8       77.75      149.10     58.51 o
 -13   7   8      148.89      163.24     77.18 o
 -12   7   8       90.73      187.73     87.52 o
 -11   7   8      206.54      159.03     71.43 o
 -10   7   8        7.77       -3.26     52.07 o
  -9   7   8     1514.20     1448.83    142.75 o
  -8   7   8      161.17      124.75     63.68 o
  -7   7   8      885.67     1066.44    126.55 o
  -6   7   8     1998.46     2106.06    166.49 o
  -5   7   8       16.42       19.11     47.91 o
  -4   7   8      513.09      626.46     93.79 o
  -3   7   8      144.76      173.30     55.59 o
  -2   7   8      456.68      567.82     79.68 o
  -1   7   8     2281.42     2461.37    147.16 o
   0   7   8      293.93      348.26     56.60 o
   1   7   8     1478.02     1443.36    110.27 o
   2   7   8     1055.80     1009.55    102.02 o
   3   7   8      284.64      295.13     68.88 o
   4   7   8       84.59       73.94     51.57 o
   5   7   8     1442.55     1374.81    134.92 o
   6   7   8     1992.32     1967.49    152.34 o
   7   7   8     1370.42     1342.96    125.85 o
   8   7   8      595.20      627.64     89.03 o
  -9   8   8      161.56       77.07     64.94 o
  -8   8   8       94.96       83.33     52.72 o
  -7   8   8      360.55      347.21     76.79 o
  -6   8   8      470.07      381.95     84.06 o
  -5   8   8     3194.97     3475.33    224.99 o
  -4   8   8       52.92       94.97     55.39 o
  -3   8   8     1041.43     1096.73    116.40 o
  -2   8   8      126.51      158.39     49.97 o
  -1   8   8      444.58      546.53     83.63 o
   0   8   8        1.87       30.68     46.13 o
   1   8   8       12.58       19.86     49.66 o
   2   8   8      548.57      522.46     89.60 o
   3   8   8     2168.77     2498.04    210.20 o
   4   8   8       17.44      -11.45     50.01 o
 -19   0   9        9.78       38.43     72.89 o
 -17   0   9     2517.31     2668.35    241.55 o
 -15   0   9      488.37      680.70    123.47 o
 -13   0   9    15606.67    15887.14    494.71 o
 -11   0   9     7584.39     7349.73    269.40 o
  -9   0   9     9904.53    10109.24    287.92 o
  -7   0   9       10.16       31.30     47.96 o
  -5   0   9     4219.18     4278.15    149.65 o
  -3   0   9    18572.46    17961.93    359.36 o
  -1   0   9      498.15      423.03     76.65 o
   1   0   9      667.57      850.38     79.04 o
   3   0   9      132.61      106.83     23.53 o
   5   0   9     8698.25     8790.28    333.99 o
   7   0   9       32.69       31.87     35.70 o
   9   0   9      487.41      617.44    129.08 o
  11   0   9     5742.01     6145.07    424.65 o
  13   0   9      234.64      438.34    238.51 o
  15   0   9      288.03      337.98    140.38 o
 -20   1   9      757.11      714.73    118.67 o
 -19   1   9      336.32      324.03     97.88 o
 -18   1   9      696.63      568.93     72.48 o
 -17   1   9       22.48       -1.78     39.71 o
 -16   1   9      150.41      108.22     53.40 o
 -15   1   9     2501.49     2185.04    144.72 o
 -14   1   9      948.52      748.10    127.75 o
 -13   1   9       99.48      159.80     48.49 o
 -12   1   9     1383.70     1556.37    109.40 o
 -11   1   9      226.80      276.55     51.59 o
 -10   1   9      902.25     1029.40     71.28 o
  -9   1   9       51.55       38.02     16.93 o
  -8   1   9     3189.92     3050.85    102.93 o
  -7   1   9     6330.94     6161.80    146.42 o
  -6   1   9     3437.83     3176.73    108.46 o
  -5   1   9    11156.89    11296.34    190.87 o
  -4   1   9       60.69       36.83     18.24 o
  -3   1   9     1362.91     1183.95     52.25 o
  -2   1   9      168.84      194.49     26.34 o
  -1   1   9     2153.55     1962.24     73.68 o
   0   1   9     1665.59     1481.13     69.78 o
   1   1   9    12661.39    12147.28    158.17 o
   2   1   9     1739.36     1514.69     55.62 o
   3   1   9     1448.48     1375.50     59.00 o
   4   1   9      906.80      800.76     50.54 o
   5   1   9      178.71      177.77     31.14 o
   6   1   9     1352.82     1309.78     80.29 o
   7   1   9     2367.44     2464.17    110.47 o
   8   1   9       62.79       67.81     30.31 o
   9   1   9      432.05      372.75     67.45 o
  10   1   9      510.60      581.99     82.56 o
  11   1   9     2830.28     2681.69    201.89 o
  12   1   9       35.71      190.37     74.81 o
  13   1   9     2189.80     2366.56    207.07 o
  14   1   9      444.46      582.06    123.08 o
  15   1   9     1504.77     1628.85    170.13 o
 -20   2   9       45.52      -41.60     80.07 o
 -19   2   9      611.90      677.22    116.95 o
 -18   2   9       80.32      108.88     50.57 o
 -17   2   9        1.00       96.87     63.23 o
 -16   2   9        4.42       82.60     58.90 o
 -15   2   9     3533.02     3730.24    165.28 o
 -14   2   9       58.95       75.29     52.49 o
 -13   2   9      307.98      365.75     57.02 o
 -12   2   9     1658.29     1751.78    109.96 o
 -11   2   9        2.98        7.31     28.30 o
 -10   2   9      270.44      279.35     44.77 o
  -9   2   9     6057.35     6030.98    155.15 o
  -8   2   9      108.23       73.28     24.35 o
  -7   2   9     4858.51     4612.37    134.82 o
  -6   2   9      450.26      544.16     44.31 o
  -5   2   9     5816.06     5348.42    122.91 o
  -4   2   9     4042.86     3993.07    111.08 o
  -3   2   9       42.88       76.01     19.92 o
  -2   2   9     1969.97     2094.38     60.00 o
  -1   2   9    10504.36     9990.90    152.71 o
   0   2   9      573.75      612.34     35.37 o
   1   2   9     1922.62     2004.66     65.37 o
   2   2   9     3149.51     3145.73     78.86 o
   3   2   9      933.25      908.79     51.98 o
   4   2   9      800.21      775.29     46.20 o
   5   2   9     2996.75     2938.53    102.70 o
   6   2   9     1380.67     1368.72     81.24 o
   7   2   9     3076.41     3015.16    123.41 o
   8   2   9      892.97      924.98     72.56 o
   9   2   9     5175.10     5244.25    196.84 o
  10   2   9       98.54       50.05     38.99 o
  11   2   9       35.25        7.21     39.88 o
  12   2   9       92.00       90.40     42.22 o
  13   2   9     1825.47     1694.75    132.49 o
  14   2   9      278.84      263.80     69.75 o
  15   2   9      255.23      212.97     92.74 o
 -19   3   9      892.60      974.85    127.24 o
 -18   3   9      670.13      641.20     80.79 o
 -17   3   9        1.11       -4.51     36.55 o
 -16   3   9      101.68       88.41     37.54 o
 -15   3   9      673.52      577.90     69.27 o
 -14   3   9       16.82       18.64     38.30 o
 -13   3   9      527.79      485.85     63.44 o
 -12   3   9       84.12       77.84     33.25 o
 -11   3   9      620.78      631.59     58.73 o
 -10   3   9     5897.83     5976.50    176.05 o
  -9   3   9     1192.17     1194.34     72.65 o
  -8   3   9     3895.98     3886.59    123.05 o
  -7   3   9      995.64      950.87     47.67 o
  -6   3   9     3659.77     3692.00    106.81 o
  -5   3   9     2274.85     2269.94     81.01 o
  -4   3   9     2014.88     2138.13     63.59 o
  -3   3   9      102.72      103.23     23.19 o
  -2   3   9     2337.69     2286.18     92.90 o
  -1   3   9      945.85      915.97     52.72 o
   0   3   9      166.29      181.99     25.05 o
   1   3   9      995.14     1027.93     59.53 o
   2   3   9     1155.29      993.38     45.69 o
   3   3   9     3948.79     3816.83    104.17 o
   4   3   9    11508.89    11320.66    199.94 o
   5   3   9      671.28      600.63     56.59 o
   6   3   9      190.56      224.64     38.98 o
   7   3   9      873.15      920.92     77.54 o
   8   3   9      606.63      649.71     65.05 o
   9   3   9     2725.23     2686.50    152.65 o
  10   3   9      287.43      284.37     61.59 o
  11   3   9       61.62       60.07     51.73 o
  12   3   9     1374.83     1422.45    122.97 o
  13   3   9     1665.55     1731.90    153.71 o
  14   3   9      855.11     1020.92    123.89 o
 -18   4   9      144.73      149.23     43.33 o
 -17   4   9     2573.92     2635.59    166.24 o
 -16   4   9     1010.25     1095.20    105.77 o
 -15   4   9      698.08      674.09     81.60 o
 -14   4   9     2162.80     2426.56    146.50 o
 -13   4   9      786.57      864.23     85.43 o
 -12   4   9      697.74      733.78     76.03 o
 -11   4   9      578.73      657.51     80.97 o
 -10   4   9      741.76      796.63     85.79 o
  -9   4   9      565.36      589.24     74.04 o
  -8   4   9      696.06      805.60     78.97 o
  -7   4   9       14.54       27.19     35.70 o
  -6   4   9     3590.65     3617.39    150.85 o
  -5   4   9       89.75      108.12     23.47 o
  -4   4   9      224.23      216.32     26.88 o
  -3   4   9     3471.66     3066.03    105.97 o
  -2   4   9       56.26       55.72     25.76 o
  -1   4   9      451.28      459.54     49.01 o
   0   4   9      848.80      831.12     61.77 o
   1   4   9     2943.32     2875.91    113.61 o
   2   4   9     3180.29     3221.79    123.03 o
   3   4   9     3617.59     3637.82    108.41 o
   4   4   9       49.18       56.35     21.15 o
   5   4   9     2795.46     2704.52    135.68 o
   6   4   9      912.43      860.16     80.21 o
   7   4   9      627.10      569.15     73.96 o
   8   4   9     4068.12     3838.12    179.62 o
   9   4   9       92.68       65.57     48.81 o
  10   4   9      253.21      239.11     63.75 o
  11   4   9     2038.44     2164.35    167.17 o
  12   4   9       54.10      -10.99     73.00 o
  13   4   9       87.41       21.47     83.63 o
 -17   5   9      348.27      406.79     69.55 o
 -16   5   9      997.03      954.78    101.66 o
 -15   5   9      126.79       40.15     46.99 o
 -14   5   9       19.84       24.59     41.77 o
 -13   5   9     1158.91     1256.83    116.52 o
 -12   5   9      918.40      985.98     95.70 o
 -11   5   9      579.94      628.66     79.81 o
 -10   5   9      108.50      108.26     42.49 o
  -9   5   9      220.27      191.90     49.60 o
  -8   5   9     1303.11     1447.62    109.80 o
  -7   5   9      981.52      933.79     85.56 o
  -6   5   9       30.42       55.52     34.14 o
  -5   5   9       76.04      104.27     32.44 o
  -4   5   9     1406.11     1507.18    102.90 o
  -3   5   9       48.31       38.19     37.97 o
  -2   5   9     2547.53     2734.24    161.30 o
  -1   5   9      220.60      241.88     39.50 o
   0   5   9     4658.33     4643.76    167.23 o
   1   5   9     6985.22     6893.82    201.90 o
   2   5   9     3033.51     3022.63    127.66 o
   3   5   9      725.65      724.94     69.78 o
   4   5   9      255.95      225.67     45.28 o
   5   5   9        3.44       40.43     31.49 o
   6   5   9     5320.03     5507.93    212.79 o
   7   5   9     1302.44     1204.59    110.69 o
   8   5   9       52.36       96.36     42.16 o
   9   5   9      376.99      556.64     90.00 o
  10   5   9      809.76     1046.36    120.07 o
  11   5   9      788.45      769.78    110.71 o
  12   5   9       47.74      -59.99    116.27 o
 -15   6   9      634.20      650.98     98.44 o
 -14   6   9      247.34      171.35     62.93 o
 -13   6   9      731.85      909.25    115.77 o
 -12   6   9     3490.22     3668.41    247.70 o
 -11   6   9      132.90       89.07     49.87 o
 -10   6   9     1658.69     1536.68    145.47 o
  -9   6   9      103.93      107.06     51.06 o
  -8   6   9     1255.60     1315.89    129.55 o
  -7   6   9       80.65       94.82     53.10 o
  -6   6   9      857.35      793.25     99.92 o
  -5   6   9      230.13      229.91     62.20 o
  -4   6   9     3438.60     3559.03    200.07 o
  -3   6   9      583.13      735.99     95.11 o
  -2   6   9     1983.03     2228.52    156.76 o
  -1   6   9      364.84      466.98     64.59 o
   0   6   9      131.18      114.12     35.43 o
   1   6   9       70.84       86.72     30.94 o
   2   6   9     2588.76     2509.47    155.22 o
   3   6   9      310.56      301.24     54.96 o
   4   6   9      323.34      269.20     47.28 o
   5   6   9     1059.81     1114.83     94.75 o
   6   6   9     2379.85     2381.78    149.86 o
   7   6   9      735.86      735.27     88.61 o
   8   6   9       85.00      100.98     45.27 o
   9   6   9      106.87      158.99     52.08 o
  10   6   9      959.11     1207.54    137.78 o
 -12   7   9        0.49        7.71     56.12 o
 -11   7   9     1042.52     1116.34    146.32 o
 -10   7   9     1601.28     1689.39    162.32 o
  -9   7   9      971.58      978.41    124.52 o
  -8   7   9      324.73      211.15     61.32 o
  -7   7   9      285.64      324.82     72.77 o
  -6   7   9      160.22      198.94     68.96 o
  -5   7   9      138.36      156.58     60.08 o
  -4   7   9     1247.90     1460.74    136.09 o
  -3   7   9      857.46      891.78    106.68 o
  -2   7   9     3265.30     3401.60    190.55 o
  -1   7   9       44.69      108.57     42.42 o
   0   7   9        9.56       12.24     39.13 o
   1   7   9       51.68       85.12     42.46 o
   2   7   9       20.56      125.77     52.37 o
   3   7   9      503.19      431.94     80.54 o
   4   7   9      810.40      940.28    115.96 o
   5   7   9     1226.63     1109.20    125.71 o
   6   7   9      864.89      828.57    100.13 o
   7   7   9      231.84      183.48     53.50 o
  -8   8   9       64.80       67.65     68.47 o
  -7   8   9       51.50       31.03     53.79 o
  -6   8   9     1958.74     1911.84    173.01 o
  -5   8   9      610.30      668.87    104.64 o
  -4   8   9      163.47      188.98     66.63 o
  -3   8   9        2.46      -24.03     46.88 o
  -2   8   9      603.63      696.65     98.18 o
  -1   8   9       13.46       73.08     85.78 o
   0   8   9     2798.33     3105.98    194.98 o
   1   8   9        0.05       -4.51     46.81 o
   2   8   9      106.28       53.39     61.22 o
   3   8   9      278.83      234.74     67.72 o
 -20   0  10     1351.27     1303.72    241.37 o
 -18   0  10       30.42      -46.38    105.63 o
 -16   0  10      685.48      714.43    142.42 o
 -14   0  10       22.53       -6.55     52.56 o
 -12   0  10     7817.59     7756.32    332.40 o
 -10   0  10     2854.94     3019.55    166.86 o
  -8   0  10     1924.50     1661.73     95.69 o
  -6   0  10     3880.54     3398.43    222.67 o
  -4   0  10     2530.46     2685.15    112.52 o
  -2   0  10     4220.24     4391.29    244.62 o
   0   0  10        3.72       42.88     28.50 o
   2   0  10     5866.36     5141.63    246.81 o
   4   0  10      152.10      160.07     32.87 o
   6   0  10     2117.52     1868.91    160.04 o
   8   0  10     4961.29     4809.51    338.85 o
  10   0  10     1994.05     2206.68    487.13 o
  12   0  10      274.94      500.40    397.97 o
  14   0  10       30.30       -1.14    157.52 o
 -20   1  10      688.48      826.48    161.96 o
 -19   1  10        4.56       28.59     44.28 o
 -18   1  10     1315.36     1271.61    122.07 o
 -17   1  10      563.02      525.65     78.19 o
 -16   1  10     1259.48     1400.19    123.34 o
 -15   1  10     1126.81     1314.35    118.31 o
 -14   1  10      742.21      907.43     96.02 o
 -13   1  10      846.12      962.68     89.18 o
 -12   1  10     1661.33     1835.72    108.71 o
 -11   1  10     1125.47     1180.16     77.42 o
 -10   1  10       47.09       13.60     27.77 o
  -9   1  10      560.38      561.39     52.30 o
  -8   1  10     1942.23     1930.34    121.12 o
  -7   1  10       13.49       12.33     19.11 o
  -6   1  10     1143.48     1041.37     64.72 o
  -5   1  10        7.19       24.56     23.27 o
  -4   1  10      128.79       86.91     17.82 o
  -3   1  10     8776.07     8632.10    177.04 o
  -2   1  10     3221.41     3059.03     94.89 o
  -1   1  10     4459.95     4253.89    138.47 o
   0   1  10     1708.86     1549.29     75.35 o
   1   1  10       32.65       13.97     13.44 o
   2   1  10      518.23      407.41     27.04 o
   3   1  10       48.96       22.78     12.91 o
   4   1  10      256.00      213.44     27.88 o
   5   1  10      449.48      436.10     42.16 o
   6   1  10     5934.95     5953.79    171.33 o
   7   1  10     1047.26     1138.36     78.55 o
   8   1  10       78.91       76.79     50.89 o
   9   1  10     1437.43     1544.65    140.88 o
  10   1  10      996.02      977.10    104.88 o
  11   1  10     2231.50     2330.97    190.71 o
  12   1  10     1006.98     1124.97    146.23 o
  13   1  10      114.22      196.71     92.56 o
  14   1  10      550.80      933.98    143.60 o
  15   1  10        0.75      -20.44     65.07 o
 -20   2  10       77.47       20.99     93.72 o
 -19   2  10       21.29       53.17     48.96 o
 -18   2  10     1720.18     1922.06    170.06 o
 -17   2  10     1621.78     1581.68    138.21 o
 -16   2  10       16.20       46.82     39.31 o
 -15   2  10      158.88      183.28     45.82 o
 -14   2  10      266.43      187.10     51.76 o
 -13   2  10       69.25       55.72     31.84 o
 -12   2  10      648.50      709.64     72.42 o
 -11   2  10        1.11      -29.26     32.16 o
 -10   2  10     8742.98     8728.28    181.95 o
  -9   2  10      433.07      478.63     44.14 o
  -8   2  10     3739.69     3583.76    139.63 o
  -7   2  10     3286.08     3215.45    129.19 o
  -6   2  10     1587.00     1595.80     85.33 o
  -5   2  10      852.38      911.23     58.84 o
  -4   2  10    10634.62    10411.65    186.05 o
  -3   2  10     1931.34     2044.67     74.72 o
  -2   2  10     4075.64     3863.54     75.77 o
  -1   2  10     2223.19     2263.96     74.08 o
   0   2  10     3668.82     3619.45     94.05 o
   1   2  10      831.87      861.52     39.50 o
   2   2  10       47.39       41.02     13.02 o
   3   2  10      461.75      421.64     37.01 o
   4   2  10     7994.06     7928.23    166.19 o
   5   2  10       17.47       23.25     23.36 o
   6   2  10      434.44      469.69     51.19 o
   7   2  10     1017.92      961.25     72.70 o
   8   2  10     1385.03     1369.79    100.73 o
   9   2  10       57.99       46.48     37.00 o
  10   2  10     1602.14     1515.14    109.86 o
  11   2  10       39.50      -17.28     41.99 o
  12   2  10      875.82     1005.62    112.12 o
  13   2  10      418.91      443.32     90.26 o
  14   2  10     2995.44     3526.42    250.98 o
 -19   3  10      680.59      682.49    129.51 o
 -18   3  10      114.90      170.87     53.06 o
 -17   3  10      105.53      135.42     47.97 o
 -16   3  10       58.56       70.19     49.71 o
 -15   3  10     2594.02     2714.40    153.47 o
 -14   3  10     2681.37     2688.28    148.85 o
 -13   3  10     3060.63     3083.89    148.51 o
 -12   3  10      346.20      418.00     53.97 o
 -11   3  10      340.72      281.99     55.64 o
 -10   3  10      302.79      334.21     61.08 o
  -9   3  10      760.13      792.88     77.75 o
  -8   3  10     2422.21     2308.59     90.20 o
  -7   3  10     1394.26     1445.80     84.48 o
  -6   3  10     1120.83     1044.03     53.63 o
  -5   3  10     7089.76     7103.42    166.47 o
  -4   3  10      309.58      273.28     30.16 o
  -3   3  10      309.17      274.92     36.62 o
  -2   3  10      163.45      161.99     36.94 o
  -1   3  10     4694.21     4650.18    123.85 o
   0   3  10     3400.79     3201.03     95.27 o
   1   3  10     5560.16     5630.35    135.05 o
   2   3  10        2.32        4.59     16.32 o
   3   3  10      785.53      771.64     53.58 o
   4   3  10      338.42      339.71     42.86 o
   5   3  10      165.85      175.89     35.11 o
   6   3  10      264.56      317.71     47.12 o
   7   3  10       44.82       75.90     29.87 o
   8   3  10     1413.43     1505.00    101.87 o
   9   3  10     2485.46     2626.06    153.71 o
  10   3  10      198.41      231.29     58.63 o
  11   3  10       70.80       64.43     64.06 o
  12   3  10      211.92       62.90     53.98 o
  13   3  10      312.28      397.21     96.59 o
  14   3  10      697.65      934.93    142.24 o
 -18   4  10      660.67      593.93     88.76 o
 -17   4  10      495.45      547.97     90.29 o
 -16   4  10     1005.77      977.86    109.90 o
 -15   4  10       20.75      -10.34     48.98 o
 -14   4  10        0.35       48.45     44.30 o
 -13   4  10     1082.82     1052.21    105.12 o
 -12   4  10     4109.78     4077.25    197.47 o
 -11   4  10      191.55      236.31     58.43 o
 -10   4  10     1677.12     1680.30    123.79 o
  -9   4  10     2933.94     3155.30    159.95 o
  -8   4  10     2446.05     2451.80    137.10 o
  -7   4  10      750.10      620.39     70.70 o
  -6   4  10     3139.88     3113.36    172.88 o
  -5   4  10      992.24      979.41     67.20 o
  -4   4  10     2137.74     2188.81    117.86 o
  -3   4  10      201.52      236.61     39.78 o
  -2   4  10       23.10       14.12     25.79 o
  -1   4  10     5750.98     5717.75    177.98 o
   0   4  10       10.82       30.11     23.18 o
   1   4  10       37.35       22.82     27.32 o
   2   4  10     6534.54     6609.52    179.58 o
   3   4  10     1207.89     1287.10     80.94 o
   4   4  10       12.75       48.11     30.75 o
   5   4  10     1203.07     1165.03     85.16 o
   6   4  10     1174.45      987.87     78.29 o
   7   4  10      167.03      110.49     44.81 o
   8   4  10     2101.81     2047.33    133.38 o
   9   4  10      245.48      284.39     71.55 o
  10   4  10     1037.71      956.72    116.89 o
  11   4  10      348.47      309.81     97.12 o
  12   4  10       30.08      104.89     88.89 o
  13   4  10     1483.98     1629.47    178.08 o
 -17   5  10     2538.65     2782.87    193.79 o
 -16   5  10      610.65      578.95    100.67 o
 -15   5  10       57.91       45.42     45.49 o
 -14   5  10      219.60      265.84     78.77 o
 -13   5  10      354.50      498.01     87.89 o
 -12   5  10      842.24      980.11    105.53 o
 -11   5  10     5115.07     5211.71    229.60 o
 -10   5  10     1419.40     1382.53    117.21 o
  -9   5  10       52.98      143.06     47.89 o
  -8   5  10       51.30       46.85     44.73 o
  -7   5  10       36.81       51.94     33.09 o
  -6   5  10      121.71       73.67     42.13 o
  -5   5  10       24.59       48.98     40.35 o
  -4   5  10     1060.36     1218.23    111.75 o
  -3   5  10     1934.78     2139.54    146.25 o
  -2   5  10      471.11      500.27     80.91 o
  -1   5  10       11.71       -7.17     32.64 o
   0   5  10      228.65      170.54     34.52 o
   1   5  10      335.05      353.27     52.96 o
   2   5  10       30.56       44.22     34.03 o
   3   5  10     1816.21     1887.61    114.74 o
   4   5  10      169.75      120.47     36.45 o
   5   5  10     1334.16     1305.06     99.01 o
   6   5  10      514.20      559.06     71.53 o
   7   5  10     3717.33     3696.52    180.96 o
   8   5  10       50.33       73.65     49.91 o
   9   5  10       68.64      171.14     56.44 o
  10   5  10      440.82      425.27    104.95 o
  11   5  10     1255.67     1602.21    170.05 o
 -15   6  10      618.68      591.65    114.67 o
 -14   6  10        9.55      -27.51     54.91 o
 -13   6  10     1907.77     1943.36    189.12 o
 -12   6  10        5.31       62.56     56.08 o
 -11   6  10      823.76      911.78    117.57 o
 -10   6  10       28.56        0.19     43.17 o
  -9   6  10       41.92       15.78     48.30 o
  -8   6  10      236.21      237.50     62.93 o
  -7   6  10     4065.60     4531.51    236.88 o
  -6   6  10      340.68      265.42     69.57 o
  -5   6  10       31.63       43.72     43.40 o
  -4   6  10     2052.42     2051.86    155.43 o
  -3   6  10       24.42       14.37     46.39 o
  -2   6  10      116.44      123.30     51.64 o
  -1   6  10     1746.35     1819.43    130.39 o
   0   6  10      901.45      977.26     91.37 o
   1   6  10     2170.89     2130.36    148.29 o
   2   6  10      141.14      130.04     38.80 o
   3   6  10      802.54      882.29     93.30 o
   4   6  10     1322.02     1243.93    100.97 o
   5   6  10      125.10      103.04     35.26 o
   6   6  10      349.09      366.56     63.84 o
   7   6  10     2105.33     2250.83    151.01 o
   8   6  10       46.17       75.14     42.25 o
   9   6  10        9.51       59.42     61.25 o
 -12   7  10      733.42      617.63    117.79 o
 -11   7  10      356.82      389.33     87.23 o
 -10   7  10       56.60       93.78     59.48 o
  -9   7  10      831.37      901.02    120.90 o
  -8   7  10      650.49      598.78    101.61 o
  -7   7  10       10.48       34.73     51.68 o
  -6   7  10      409.43      415.53     83.27 o
  -5   7  10     1442.30     1675.01    153.39 o
  -4   7  10      835.41      935.12    114.66 o
  -3   7  10      106.88      133.30     59.27 o
  -2   7  10     1513.26     1763.34    140.16 o
  -1   7  10       55.04       93.49     61.60 o
   0   7  10      727.67      745.77     97.31 o
   1   7  10      765.15      793.10     96.38 o
   2   7  10     1726.46     1784.45    144.49 o
   3   7  10      337.64      299.29     63.48 o
   4   7  10       15.22       13.48     47.00 o
   5   7  10      119.80      118.35     60.44 o
   6   7  10      642.26      575.12     87.14 o
  -6   8  10       66.89       19.32     60.42 o
  -5   8  10      879.63      964.15    121.80 o
  -4   8  10       12.58      149.71     61.90 o
  -3   8  10      210.28      177.53     60.54 o
  -2   8  10       63.00       23.94     49.80 o
  -1   8  10      967.39      958.17    137.03 o
   0   8  10       19.57       45.75     54.13 o
   1   8  10      148.12      149.27     62.92 o
 -19   0  11      651.90      742.65    180.82 o
 -17   0  11      636.71      814.12    177.05 o
 -15   0  11     2854.03     2709.91    222.76 o
 -13   0  11      460.76      593.82    103.86 o
 -11   0  11     1363.68     1435.19    121.51 o
  -9   0  11      305.21      416.07     90.45 o
  -7   0  11     8851.06     8847.05    375.14 o
  -5   0  11       26.43       11.57     28.04 o
  -3   0  11     7803.17     6892.03    225.28 o
  -1   0  11    11312.84    11051.60    368.42 o
   1   0  11     3062.50     3009.83    157.45 o
   3   0  11       77.53       87.15     45.76 o
   5   0  11      610.72      598.63     61.87 o
   7   0  11     5271.74     5118.06    297.42 o
   9   0  11       49.23       87.56     68.31 o
  11   0  11      466.47      681.42    267.59 o
  13   0  11     2870.89     3045.48    337.40 o
 -20   1  11     1091.11     1132.60    187.06 o
 -19   1  11       14.32       64.97     57.31 o
 -18   1  11      569.89      591.28    100.65 o
 -17   1  11     1177.15     1248.67    123.79 o
 -16   1  11      288.65      290.99     61.36 o
 -15   1  11     1327.70     1460.69    134.19 o
 -14   1  11       60.92       66.12     46.14 o
 -13   1  11      906.43      896.72     72.16 o
 -12   1  11     1613.66     1527.72     97.33 o
 -11   1  11     1528.84     1524.89     88.84 o
 -10   1  11     1391.89     1152.60     73.70 o
  -9   1  11      316.58      273.29     53.84 o
  -8   1  11      864.21      784.75     63.64 o
  -7   1  11     1984.87     1970.42     93.22 o
  -6   1  11     2208.98     2065.77     88.26 o
  -5   1  11      607.37      550.58     42.55 o
  -4   1  11        7.75       21.04     13.88 o
  -3   1  11      237.81      212.41     22.64 o
  -2   1  11      566.42      474.13     53.87 o
  -1   1  11     3316.28     3072.57    124.18 o
   0   1  11       44.76       49.13     21.98 o
   1   1  11        0.13        6.24     16.47 o
   2   1  11     5031.90     4963.99    143.60 o
   3   1  11     5672.96     5556.09    165.58 o
   4   1  11     3447.33     3329.50     98.63 o
   5   1  11     3169.09     3090.48    120.67 o
   6   1  11      168.18      166.39     35.57 o
   7   1  11       15.14       46.45     44.17 o
   8   1  11       28.88       40.47     53.36 o
   9   1  11     1566.06     1745.07    175.87 o
  10   1  11       25.08      -35.29     44.17 o
  11   1  11     1609.87     1630.46    153.78 o
  12   1  11       53.85       94.41     55.70 o
  13   1  11      230.90      367.15     80.47 o
  14   1  11      272.56      200.38     89.18 o
 -19   2  11     2289.36     2435.21    200.62 o
 -18   2  11       84.08       62.49     58.07 o
 -17   2  11      111.36      116.83     62.96 o
 -16   2  11     2225.20     2267.16    180.48 o
 -15   2  11       10.38       79.70     41.53 o
 -14   2  11       15.76       34.51     41.79 o
 -13   2  11     3054.18     3079.96    162.69 o
 -12   2  11      578.78      536.12     68.43 o
 -11   2  11      471.45      454.77     65.46 o
 -10   2  11     1130.55     1052.76     84.89 o
  -9   2  11      688.40      709.52     67.26 o
  -8   2  11      250.44      253.54     41.78 o
  -7   2  11     1080.62     1056.27     70.46 o
  -6   2  11      163.92      129.24     31.99 o
  -5   2  11     7599.07     7472.13    169.17 o
  -4   2  11      854.78      940.02     61.40 o
  -3   2  11     2938.10     2859.01     90.72 o
  -2   2  11     2027.10     1870.96     56.93 o
  -1   2  11      808.68      697.99     44.09 o
   0   2  11      132.07      140.78     21.33 o
   1   2  11     7544.87     7345.83    126.52 o
   2   2  11        4.98       28.06     15.55 o
   3   2  11       11.09        9.04     14.70 o
   4   2  11       83.26       84.84     23.17 o
   5   2  11     1053.46     1031.66     71.06 o
   6   2  11     2869.97     2749.45    120.64 o
   7   2  11      224.19      200.18     38.61 o
   8   2  11      610.31      610.75     82.81 o
   9   2  11     3980.88     4158.69    206.29 o
  10   2  11      296.09      234.98     81.52 o
  11   2  11      874.33      770.42    108.17 o
  12   2  11      166.07      220.32     74.04 o
  13   2  11      413.83      435.94     95.13 o
  14   2  11      216.78      328.05     93.26 o
 -19   3  11       82.27      139.43     53.57 o
 -18   3  11     1137.76     1371.99    130.50 o
 -17   3  11      572.33      635.20     89.20 o
 -16   3  11       21.43       -8.91     44.11 o
 -15   3  11      480.96      511.23     78.80 o
 -14   3  11      460.38      472.62     73.48 o
 -13   3  11      106.52      123.96     43.15 o
 -12   3  11      216.17      149.00     40.38 o
 -11   3  11       81.05      134.79     46.28 o
 -10   3  11     3357.21     3585.62    168.99 o
  -9   3  11     4755.11     4591.10    200.24 o
  -8   3  11     8579.28     8198.37    222.45 o
  -7   3  11      180.72      211.56     38.22 o
  -6   3  11      743.05      708.34     61.60 o
  -5   3  11       13.01       23.96     11.29 o
  -4   3  11     2642.51     2539.94    107.80 o
  -3   3  11     2607.38     2577.16    125.81 o
  -2   3  11      517.28      466.22     54.80 o
  -1   3  11     4868.56     4755.22    130.53 o
   0   3  11     1731.68     1672.62     82.54 o
   1   3  11     1665.14     1737.96     78.71 o
   2   3  11        5.59       -5.27     18.86 o
   3   3  11       12.56       24.08     19.29 o
   4   3  11     1497.51     1508.11     85.26 o
   5   3  11     4079.18     4080.29    155.68 o
   6   3  11     4105.41     4052.44    159.06 o
   7   3  11       25.90       53.13     33.52 o
   8   3  11        7.67       16.94     38.36 o
   9   3  11       15.12        6.43     41.28 o
  10   3  11       37.41      109.45     57.96 o
  11   3  11      787.05      720.73    116.22 o
  12   3  11       15.26       70.90     74.03 o
  13   3  11      782.40      817.39    134.91 o
 -18   4  11      407.64      360.19     77.48 o
 -17   4  11      800.36      861.84    109.68 o
 -16   4  11        5.79      -59.32     59.32 o
 -15   4  11     2117.57     2017.07    164.59 o
 -14   4  11     1447.58     1747.93    149.57 o
 -13   4  11      232.39      250.77     61.03 o
 -12   4  11       11.23      -26.38     47.22 o
 -11   4  11     1643.45     1888.96    134.09 o
 -10   4  11       26.09       46.49     45.81 o
  -9   4  11       19.70       41.13     38.40 o
  -8   4  11     4385.25     4452.50    216.26 o
  -7   4  11     1974.09     1906.33    140.32 o
  -6   4  11        3.63       49.95     26.08 o
  -5   4  11      103.97      140.25     49.27 o
  -4   4  11     4157.32     4170.34    160.33 o
  -3   4  11       50.94       18.13     24.92 o
  -2   4  11      245.50      242.55     44.72 o
  -1   4  11     1655.35     1720.87    102.64 o
   0   4  11       27.98       38.49     26.90 o
   1   4  11     1359.74     1366.12     81.65 o
   2   4  11      102.59      110.85     29.51 o
   3   4  11     1767.16     1843.37    108.46 o
   4   4  11      697.88      767.43     71.90 o
   5   4  11       13.10      -36.87     36.87 o
   6   4  11     1182.38     1125.94     92.19 o
   7   4  11     2063.68     1849.43    125.91 o
   8   4  11      219.95      183.91     70.16 o
   9   4  11      178.74      207.29     72.24 o
  10   4  11     3114.45     2956.16    225.13 o
  11   4  11      750.42      634.59    109.13 o
  12   4  11       15.42      -35.66     86.95 o
 -16   5  11      596.64      644.82    101.25 o
 -15   5  11      188.00      137.48     69.45 o
 -14   5  11      479.64      343.57    110.77 o
 -13   5  11      164.13      217.05     68.60 o
 -12   5  11     1564.57     1627.63    154.81 o
 -11   5  11     1452.32     1640.23    152.13 o
 -10   5  11        4.22       15.99     49.90 o
  -9   5  11      123.82       77.55     50.51 o
  -8   5  11        1.01       30.23     45.76 o
  -7   5  11      336.49      359.58     79.52 o
  -6   5  11     1657.69     1839.53    145.47 o
  -5   5  11      428.86      533.40     77.69 o
  -4   5  11       61.77       51.60     42.23 o
  -3   5  11      279.01      264.22     67.64 o
  -2   5  11       24.44       17.50     35.94 o
  -1   5  11      486.60      510.53     73.91 o
   0   5  11      406.47      437.93     56.65 o
   1   5  11      791.38      834.47     66.01 o
   2   5  11     1812.91     1972.36    119.04 o
   3   5  11      818.22      821.36     79.25 o
   4   5  11     1053.59     1067.64     89.18 o
   5   5  11       53.78       68.12     32.29 o
   6   5  11       84.78       69.43     43.54 o
   7   5  11      892.25      846.32    100.41 o
   8   5  11     2485.61     2829.84    203.60 o
   9   5  11      234.62      288.36     81.28 o
  10   5  11        6.10      133.72     73.32 o
 -14   6  11      417.92      403.05     91.50 o
 -13   6  11      781.81      854.48    125.14 o
 -12   6  11      122.22      192.77     64.87 o
 -11   6  11      332.63      336.14     76.46 o
 -10   6  11      219.81      373.35     82.81 o
  -9   6  11       53.29        3.00     46.39 o
  -8   6  11     1464.53     1451.88    145.72 o
  -7   6  11      177.74      202.39     56.18 o
  -6   6  11      134.82      216.42     58.26 o
  -5   6  11       92.37       72.90     46.47 o
  -4   6  11      190.20      227.57     67.51 o
  -3   6  11      959.90     1041.04    123.08 o
  -2   6  11     3790.96     4053.18    231.98 o
  -1   6  11       40.40       46.36     39.44 o
   0   6  11      360.68      375.64     64.11 o
   1   6  11       14.68       34.49     39.57 o
   2   6  11        4.51      -18.48     35.00 o
   3   6  11      241.21      192.08     47.86 o
   4   6  11     1896.82     1967.91    128.33 o
   5   6  11      301.37      238.43     54.66 o
   6   6  11      612.93      609.38     89.16 o
   7   6  11      153.04      196.20     57.34 o
   8   6  11      273.42      307.57     80.61 o
 -11   7  11      288.63      372.69     87.89 o
 -10   7  11      237.31      217.20     63.25 o
  -9   7  11      491.09      537.22    100.21 o
  -8   7  11      163.10      191.47     66.37 o
  -7   7  11      934.27     1175.98    135.16 o
  -6   7  11      308.49      211.21     60.77 o
  -5   7  11      744.53      861.98    114.79 o
  -4   7  11      527.54      542.41     94.97 o
  -3   7  11      251.21      331.81     75.12 o
  -2   7  11        3.74        4.11     52.48 o
  -1   7  11       24.04      -25.54     59.82 o
   0   7  11     2578.85     2745.33    179.45 o
   1   7  11       12.10       58.26     46.65 o
   2   7  11      262.71      284.60     57.70 o
   3   7  11      112.20      106.52     44.49 o
   4   7  11        4.70       20.61     47.28 o
   5   7  11      700.32      684.38    117.11 o
 -20   0  12     5617.44     6471.25    544.01 o
 -18   0  12     2646.31     2494.57    326.15 o
 -16   0  12      530.33      535.94    148.69 o
 -14   0  12      140.41      188.70    102.19 o
 -12   0  12      842.75      848.73     98.41 o
 -10   0  12      278.53      254.10     76.91 o
  -8   0  12      315.40      315.46     56.52 o
  -6   0  12     6641.87     6242.73    326.43 o
  -4   0  12     4307.31     3920.02    133.97 o
  -2   0  12     5978.99     5760.94    307.96 o
   0   0  12      906.79      967.62     91.70 o
   2   0  12     2079.28     2062.77    137.84 o
   4   0  12    10311.97    10864.96    402.70 o
   6   0  12       16.66      -10.51     57.08 o
   8   0  12     5190.05     5191.56    321.09 o
  10   0  12      880.08     1025.93    164.57 o
  12   0  12     2886.64     3236.81    357.98 o
 -20   1  12      229.19      218.11     83.49 o
 -19   1  12      158.20      170.58     72.08 o
 -18   1  12      158.02      111.30     54.66 o
 -17   1  12      495.11      514.30     94.99 o
 -16   1  12     2830.40     3011.60    213.11 o
 -15   1  12     2139.76     2153.65    168.55 o
 -14   1  12     1126.61     1043.28    106.93 o
 -13   1  12     2041.06     2079.91    143.21 o
 -12   1  12     2302.89     2167.45    131.42 o
 -11   1  12      524.17      502.11     75.41 o
 -10   1  12     1135.19     1169.45    106.76 o
  -9   1  12       15.11       35.21     34.39 o
  -8   1  12       49.69       73.97     29.31 o
  -7   1  12      273.84      244.28     33.48 o
  -6   1  12     2325.24     2262.74     96.62 o
  -5   1  12     1778.93     1739.35     76.14 o
  -4   1  12     2392.03     2259.53     89.97 o
  -3   1  12     5633.56     4905.33    222.87 o
  -2   1  12      632.01      646.43     84.31 o
  -1   1  12     8692.79     8451.76    237.09 o
   0   1  12      592.62      579.25     53.86 o
   1   1  12      374.08      322.83     35.18 o
   2   1  12     3027.36     3108.88    106.27 o
   3   1  12      104.61       82.46     28.94 o
   4   1  12     1480.60     1441.39     92.88 o
   5   1  12      290.98      314.86     50.20 o
   6   1  12      380.49      400.57     55.47 o
   7   1  12      689.43      935.33    101.81 o
   8   1  12     2488.32     2583.82    171.31 o
   9   1  12     1100.51     1340.20    140.22 o
  10   1  12     3638.25     3434.97    212.71 o
  11   1  12      228.03      277.08     74.91 o
  12   1  12        2.87       -8.47     70.53 o
  13   1  12      539.01      664.02    112.64 o
 -19   2  12      121.98      154.59     97.81 o
 -18   2  12      566.10      657.02    131.74 o
 -17   2  12     1142.40     1208.79    164.62 o
 -16   2  12      134.91      125.07     49.66 o
 -15   2  12        5.00      -29.65     40.95 o
 -14   2  12      622.50      731.52     85.90 o
 -13   2  12       14.87       13.11     37.07 o
 -12   2  12       99.33      120.98     45.28 o
 -11   2  12     1665.72     1629.18    109.63 o
 -10   2  12     1168.78     1242.89     94.33 o
  -9   2  12       90.12       71.29     29.16 o
  -8   2  12    10990.19    10558.50    256.39 o
  -7   2  12      524.31      539.11     57.27 o
  -6   2  12     1758.02     1722.16     96.87 o
  -5   2  12       78.97       48.37     18.31 o
  -4   2  12      379.00      368.23     40.50 o
  -3   2  12       15.37       14.99     16.37 o
  -2   2  12     2027.75     1819.57     58.59 o
  -1   2  12      150.88      166.18     19.97 o
   0   2  12     4039.03     3869.89    100.21 o
   1   2  12      116.05      138.94     27.78 o
   2   2  12      908.39      986.79     55.60 o
   3   2  12      815.94      761.88     51.44 o
   4   2  12        3.72        3.07     24.99 o
   5   2  12       40.66       84.49     36.46 o
   6   2  12     3503.17     3636.59    181.23 o
   7   2  12      599.40      608.01     92.25 o
   8   2  12      351.25      306.28     75.64 o
   9   2  12     1208.19     1114.01    126.97 o
  10   2  12      377.98      242.33     73.92 o
  11   2  12       54.45      -30.78     57.54 o
  12   2  12      425.99      426.97     90.33 o
  13   2  12       95.96       73.13     55.39 o
 -18   3  12      441.99      484.34     88.02 o
 -17   3  12      321.86      417.42     81.34 o
 -16   3  12      131.17       83.40     53.48 o
 -15   3  12       58.08       50.96     44.32 o
 -14   3  12      355.63      412.13     81.62 o
 -13   3  12      762.77      740.64     98.47 o
 -12   3  12     2505.89     2404.03    159.44 o
 -11   3  12      660.19      504.43     75.22 o
 -10   3  12       65.79       86.20     40.24 o
  -9   3  12       73.32       78.01     30.11 o
  -8   3  12        8.89       27.61     28.60 o
  -7   3  12      237.00      231.10     41.58 o
  -6   3  12      106.43      102.39     30.20 o
  -5   3  12      770.10      724.12     70.82 o
  -4   3  12     2840.83     2836.35    136.81 o
  -3   3  12     1307.79     1327.16     95.06 o
  -2   3  12      251.49      225.62     41.65 o
  -1   3  12      460.81      494.32     45.24 o
   0   3  12      197.86      174.39     31.38 o
   1   3  12     3869.05     4027.21    133.54 o
   2   3  12     2843.72     2721.97     99.66 o
   3   3  12      780.34      750.78     57.55 o
   4   3  12     1485.87     1399.41     92.68 o
   5   3  12      875.53      869.67     79.43 o
   6   3  12     1129.47     1034.57     94.41 o
   7   3  12       43.87       70.98     38.66 o
   8   3  12      115.21       96.13     56.08 o
   9   3  12     1389.73     1735.33    184.66 o
  10   3  12     1530.96     1620.60    194.47 o
  11   3  12     2341.41     2333.27    202.86 o
  12   3  12      104.29      135.44    130.16 o
 -17   4  12      498.20      784.46    122.83 o
 -16   4  12       86.69      143.38     67.78 o
 -15   4  12        2.68      117.98     60.83 o
 -14   4  12      290.21      322.23     75.34 o
 -13   4  12       11.40       29.57     51.66 o
 -12   4  12     1536.32     1743.28    153.99 o
 -11   4  12       50.59      105.54     50.15 o
 -10   4  12      873.64      857.50    106.46 o
  -9   4  12     2542.52     2659.89    192.36 o
  -8   4  12       46.67      110.09     54.71 o
  -7   4  12      622.88      719.29     96.46 o
  -6   4  12     1021.43      965.76    110.98 o
  -5   4  12       86.26      109.79     50.83 o
  -4   4  12       45.37       52.81     30.15 o
  -3   4  12     1175.51     1196.14     93.83 o
  -2   4  12      209.06      221.44     43.42 o
  -1   4  12       30.11       40.70     27.25 o
   0   4  12      152.62      151.61     32.90 o
   1   4  12     4244.70     4486.94    151.20 o
   2   4  12      291.04      312.87     43.95 o
   3   4  12       24.89       58.52     26.92 o
   4   4  12     1719.38     1840.96    122.49 o
   5   4  12      808.12      839.48     84.86 o
   6   4  12       74.38       52.25     44.73 o
   7   4  12     2700.47     2725.66    186.55 o
   8   4  12      638.62      658.05    103.78 o
   9   4  12      571.00      521.88    102.25 o
  10   4  12       86.17       49.46     64.10 o
  11   4  12      261.93      152.17    103.23 o
 -16   5  12       67.28       83.38     68.21 o
 -15   5  12     1420.47     1573.08    174.03 o
 -14   5  12      514.63      654.44    105.52 o
 -13   5  12       14.10       15.79     54.55 o
 -12   5  12       37.47       87.46     52.55 o
 -11   5  12      448.65      496.28    100.26 o
 -10   5  12      661.10      743.00    102.84 o
  -9   5  12     1622.65     1619.13    150.17 o
  -8   5  12      569.63      559.80     89.99 o
  -7   5  12      898.50      982.06    122.08 o
  -6   5  12      124.42      126.92     50.62 o
  -5   5  12        6.44       -0.19     50.20 o
  -4   5  12        3.93      -23.47     43.34 o
  -3   5  12        9.81        3.48     51.04 o
  -2   5  12     1433.68     1445.59    126.69 o
  -1   5  12     3677.27     3732.74    184.97 o
   0   5  12     2254.31     2400.97    152.34 o
   1   5  12      384.69      355.64     55.53 o
   2   5  12      208.75      276.29     43.95 o
   3   5  12       29.55        3.78     31.96 o
   4   5  12      356.89      363.10     60.28 o
   5   5  12      405.00      446.32     66.05 o
   6   5  12        4.80       52.83     42.81 o
   7   5  12     1262.60     1318.13    140.65 o
   8   5  12      550.65      680.62    105.77 o
   9   5  12       52.10       48.09     55.96 o
 -13   6  12       22.38       24.26     51.38 o
 -12   6  12       12.15       27.25     58.03 o
 -11   6  12     1263.63     1443.33    150.97 o
 -10   6  12       42.44       61.15     57.56 o
  -9   6  12        1.07       -4.35     54.38 o
  -8   6  12      151.55      261.34     78.95 o
  -7   6  12        7.03       60.64     54.61 o
  -6   6  12      131.77       81.58     50.36 o
  -5   6  12     2865.66     3259.48    222.09 o
  -4   6  12      844.36      869.92    115.29 o
  -3   6  12       74.90       65.78     44.12 o
  -2   6  12       41.95       14.02     39.57 o
  -1   6  12       45.63       15.89     46.44 o
   0   6  12      416.55      376.12     84.41 o
   1   6  12      726.39      796.16     90.27 o
   2   6  12      200.08      260.47     56.66 o
   3   6  12     3747.28     3747.67    210.88 o
   4   6  12      263.85      346.15     70.26 o
   5   6  12      250.16      168.93     48.20 o
   6   6  12     1121.13     1282.16    129.88 o
   7   6  12        1.22       21.00     48.96 o
 -10   7  12      116.86      204.01     73.93 o
  -9   7  12      208.15      213.39     80.17 o
  -8   7  12      362.44      442.32     90.66 o
  -7   7  12      436.05      471.42     99.99 o
  -6   7  12      268.81      302.17     79.46 o
  -5   7  12      340.77      381.76     87.44 o
  -4   7  12      572.20      530.50     97.39 o
  -3   7  12      544.42      757.32    103.55 o
  -2   7  12      605.60      741.15    119.52 o
  -1   7  12      341.99      350.88     77.46 o
   0   7  12      339.50      353.56     76.18 o
   1   7  12      637.52      675.38     96.59 o
   2   7  12       13.60        7.57     45.37 o
   3   7  12        5.81       53.12     54.61 o
 -19   0  13      302.19      236.47    128.47 o
 -17   0  13      113.29       60.78     93.66 o
 -15   0  13     3556.22     3626.80    376.69 o
 -13   0  13      913.99      840.56    143.14 o
 -11   0  13      120.09       22.61     47.45 o
  -9   0  13     3293.46     3266.80    167.55 o
  -7   0  13      598.19      651.47    115.60 o
  -5   0  13     1282.88     1217.91     75.13 o
  -3   0  13      143.01      137.12     55.55 o
  -1   0  13    20813.66    20633.79    667.00 o
   1   0  13     1404.36     1441.89    108.11 o
   3   0  13      822.64      819.67     97.10 o
   5   0  13     3129.07     3167.20    194.79 o
   7   0  13     1562.51     1487.24    169.52 o
   9   0  13     1790.85     2186.07    224.51 o
  11   0  13      345.07      333.43    144.73 o
 -19   1  13       45.66       56.51     59.70 o
 -18   1  13      979.59      930.49    132.63 o
 -17   1  13     1197.68     1280.46    147.92 o
 -16   1  13      672.53      710.19    127.67 o
 -15   1  13      401.30      374.00     90.29 o
 -14   1  13      267.48      296.24     74.23 o
 -13   1  13     1746.21     1899.26    147.41 o
 -12   1  13      410.06      392.74     69.14 o
 -11   1  13      179.60      221.24     53.05 o
 -10   1  13      854.56      906.62     98.79 o
  -9   1  13      769.12      671.70     65.55 o
  -8   1  13      835.31      814.88     68.83 o
  -7   1  13     1322.53     1284.11     86.29 o
  -6   1  13      497.81      478.84     43.32 o
  -5   1  13     4290.82     4281.81    117.38 o
  -4   1  13     3665.65     3420.79    111.80 o
  -3   1  13     2113.55     1927.69     99.13 o
  -2   1  13     1000.43      914.97     84.69 o
  -1   1  13      118.26      140.20     36.83 o
   0   1  13      407.24      380.03     48.49 o
   1   1  13     1514.64     1501.18     89.39 o
   2   1  13     1282.10     1236.27     69.86 o
   3   1  13     2721.97     2606.60    107.31 o
   4   1  13     5221.82     5287.02    189.83 o
   5   1  13     1998.62     1908.80    117.18 o
   6   1  13      906.55      897.44     84.46 o
   7   1  13     2353.04     2454.04    156.89 o
   8   1  13      301.83      308.41     66.89 o
   9   1  13      292.92      297.61     69.35 o
  10   1  13      645.37      706.73    126.22 o
  11   1  13        0.75       78.76     57.79 o
  12   1  13      189.38      316.59     85.67 o
 -19   2  13       39.90       48.27     69.43 o
 -18   2  13      574.34      447.43    108.63 o
 -17   2  13     1452.41     1233.85    166.90 o
 -16   2  13      967.77      910.01    145.80 o
 -15   2  13       23.38       87.59     51.74 o
 -14   2  13      591.41      683.79     90.76 o
 -13   2  13     1256.50     1414.72    120.42 o
 -12   2  13       56.23        3.88     39.19 o
 -11   2  13     3442.11     3387.88    159.14 o
 -10   2  13      522.20      542.78     65.03 o
  -9   2  13      746.19      802.09     78.18 o
  -8   2  13     2243.70     2093.88    106.38 o
  -7   2  13      485.23      465.48     51.60 o
  -6   2  13      350.92      271.77     40.56 o
  -5   2  13      156.97      180.94     36.15 o
  -4   2  13      408.20      379.69     47.92 o
  -3   2  13    10553.02    10349.90    195.82 o
  -2   2  13      216.04      226.19     26.52 o
  -1   2  13        6.45      -13.55     20.44 o
   0   2  13     1249.88     1219.93     75.80 o
   1   2  13     1644.79     1717.99     91.13 o
   2   2  13      171.62      198.21     39.24 o
   3   2  13     2926.00     3044.33    127.74 o
   4   2  13      117.48      110.85     36.16 o
   5   2  13     1560.17     1563.79    115.43 o
   6   2  13      613.52      488.43     68.83 o
   7   2  13       70.34       96.42     53.34 o
   8   2  13     1899.19     1941.69    171.80 o
   9   2  13       65.36       -1.42     52.40 o
  10   2  13       22.40       71.37     77.99 o
  11   2  13     3308.26     3753.15    230.42 o
  12   2  13       34.88        9.22     61.14 o
 -18   3  13      310.61      292.58    107.42 o
 -17   3  13      443.77      578.39    110.26 o
 -16   3  13      811.93      959.68    132.59 o
 -15   3  13      338.48      300.01     69.57 o
 -14   3  13       59.82       64.37     46.36 o
 -13   3  13       34.25       28.43     53.31 o
 -12   3  13       90.13       82.38     47.67 o
 -11   3  13      251.49      272.18     61.64 o
 -10   3  13      983.50      945.48    100.68 o
  -9   3  13      654.86      668.38     84.32 o
  -8   3  13     5134.94     5085.81    191.51 o
  -7   3  13     2088.10     1967.33    109.16 o
  -6   3  13     2873.31     2814.68    129.84 o
  -5   3  13       11.42       14.02     26.64 o
  -4   3  13     1339.85     1299.07     96.82 o
  -3   3  13       22.76       24.55     31.33 o
  -2   3  13       25.17       36.73     25.79 o
  -1   3  13     1039.34      996.64     71.54 o
   0   3  13        5.44       33.83     22.78 o
   1   3  13     2242.14     2231.90    104.91 o
   2   3  13     2066.84     2152.46    100.68 o
   3   3  13       36.06       11.40     27.83 o
   4   3  13      518.38      493.63     58.83 o
   5   3  13      110.25      111.32     43.36 o
   6   3  13      916.06     1057.90    102.90 o
   7   3  13     3218.95     3346.64    227.18 o
   8   3  13      201.15      187.87     75.36 o
   9   3  13      120.43      196.82     78.36 o
  10   3  13      465.88      351.21    123.98 o
  11   3  13       83.06      108.68     80.61 o
 -17   4  13       16.30       59.57     59.67 o
 -16   4  13      362.76      277.70     85.67 o
 -15   4  13     1439.03     1579.68    174.45 o
 -14   4  13       91.01       61.01     59.46 o
 -13   4  13     2237.90     1939.94    187.94 o
 -12   4  13      383.41      464.60     87.92 o
 -11   4  13      128.57       79.15     51.10 o
 -10   4  13      223.79      188.25     63.14 o
  -9   4  13      824.06      826.13    113.36 o
  -8   4  13        3.35       41.34     41.72 o
  -7   4  13      833.30      840.71    111.23 o
  -6   4  13      457.64      578.88     91.74 o
  -5   4  13      340.69      301.76     60.90 o
  -4   4  13     5534.66     5422.45    231.84 o
  -3   4  13     1025.58      959.47     87.83 o
  -2   4  13      261.19      329.19     54.85 o
  -1   4  13     1147.68     1139.65     90.60 o
   0   4  13      422.92      473.67     62.82 o
   1   4  13      353.35      351.18     48.58 o
   2   4  13     3147.23     3254.25    150.87 o
   3   4  13      210.25      245.49     49.77 o
   4   4  13      311.78      335.33     60.56 o
   5   4  13      105.06       13.39     56.44 o
   6   4  13      281.18      231.09     63.19 o
   7   4  13      563.74      425.99     93.25 o
   8   4  13      235.05      245.19     76.89 o
   9   4  13     1397.63     1422.08    177.13 o
  10   4  13     1030.02     1098.46    149.62 o
 -15   5  13        8.34       54.21     71.64 o
 -14   5  13      184.84      224.59     80.64 o
 -13   5  13      335.08      381.43     86.29 o
 -12   5  13       17.60       78.16     62.63 o
 -11   5  13      635.99      538.89    104.51 o
 -10   5  13     1655.63     2022.57    167.64 o
  -9   5  13      171.77      169.38     60.56 o
  -8   5  13       29.21       10.89     47.38 o
  -7   5  13       43.41       47.38     41.50 o
  -6   5  13      264.51      322.63     78.71 o
  -5   5  13      332.25      333.85     67.22 o
  -4   5  13     3073.83     3102.20    206.90 o
  -3   5  13      351.35      325.03     63.96 o
  -2   5  13     1092.75     1172.60    106.81 o
  -1   5  13      745.72      753.86     90.23 o
   0   5  13       86.52      100.46     47.05 o
   1   5  13        3.44      -34.16     36.16 o
   2   5  13       36.93       54.73     43.38 o
   3   5  13      135.48      124.78     44.10 o
   4   5  13     3477.00     3540.90    202.15 o
   5   5  13      828.25      862.35     94.46 o
   6   5  13        5.80       21.00     49.22 o
   7   5  13      197.26      147.64     60.61 o
   8   5  13      110.85      129.57     68.95 o
 -13   6  13       66.41       24.58     59.66 o
 -12   6  13       57.90       67.30     59.89 o
 -11   6  13      730.86      747.09    130.68 o
 -10   6  13      538.77      655.47    108.77 o
  -9   6  13        6.70      -20.08     56.69 o
  -8   6  13      118.50      213.81     68.49 o
  -7   6  13       12.67      -14.98     61.22 o
  -6   6  13     2365.55     2468.27    203.16 o
  -5   6  13      119.76       88.16     53.29 o
  -4   6  13       80.28       42.28     47.31 o
  -3   6  13      559.37      584.48     99.79 o
  -2   6  13      101.68      117.57     52.31 o
  -1   6  13      295.12      259.01     69.81 o
   0   6  13     1282.49     1390.49    143.39 o
   1   6  13       71.49      150.88     58.47 o
   2   6  13      520.19      548.14     90.59 o
   3   6  13       16.56       45.25     42.16 o
   4   6  13      124.70       94.80     50.81 o
   5   6  13      158.89      172.27     55.62 o
   6   6  13      275.07      245.69     75.30 o
  -8   7  13      265.06      337.32     88.45 o
  -7   7  13      829.73      749.34    123.85 o
  -6   7  13      303.75      365.48     94.60 o
  -5   7  13      455.59      523.57    102.36 o
  -4   7  13        9.08       46.71     57.99 o
  -3   7  13        0.47       41.29     58.15 o
  -2   7  13     1203.26     1291.60    155.17 o
  -1   7  13       94.15       87.93     68.52 o
   0   7  13      188.62      214.65     68.84 o
   1   7  13        4.63       12.32     54.19 o
 -18   0  14     5449.04     6082.28    525.76 o
 -16   0  14      183.88        9.26     71.28 o
 -14   0  14       23.23       48.61     55.96 o
 -12   0  14      459.32      466.63    109.94 o
 -10   0  14     2382.13     2674.14    241.14 o
  -8   0  14     1044.21      970.86    146.11 o
  -6   0  14      520.44      421.66     96.77 o
  -4   0  14    10593.13    10633.19    456.86 o
  -2   0  14     1698.85     1456.17    154.74 o
   0   0  14     3382.50     3290.40    234.50 o
   2   0  14       76.81       51.33     32.97 o
   4   0  14     5816.91     5981.65    234.92 o
   6   0  14     3684.36     3655.89    266.48 o
   8   0  14      153.80       81.32     58.21 o
  10   0  14     1086.95     1106.89    229.18 o
 -19   1  14        4.89      -15.25     67.63 o
 -18   1  14      179.39       85.41     55.89 o
 -17   1  14      168.88      175.46     66.80 o
 -16   1  14       25.70       74.94     56.99 o
 -15   1  14     1099.96     1166.01    137.64 o
 -14   1  14      740.21      737.65    108.39 o
 -13   1  14     1726.63     1851.66    148.22 o
 -12   1  14      981.64      869.16    102.45 o
 -11   1  14      223.59      218.78     52.80 o
 -10   1  14      135.57       89.63     43.94 o
  -9   1  14      783.75      821.54     84.23 o
  -8   1  14     3236.01     3321.02    140.66 o
  -7   1  14       14.41       28.16     26.99 o
  -6   1  14      775.95      829.91     70.52 o
  -5   1  14     1918.67     1946.55    107.52 o
  -4   1  14     2011.62     1899.55     95.54 o
  -3   1  14     2645.16     2591.86    119.08 o
  -2   1  14     1448.08     1402.26    108.93 o
  -1   1  14     4119.69     3970.25    155.44 o
   0   1  14     4763.42     4666.64    161.37 o
   1   1  14     1884.49     1868.21     99.13 o
   2   1  14      383.53      406.84     48.80 o
   3   1  14      471.95      348.64     39.19 o
   4   1  14      581.45      549.42     69.39 o
   5   1  14      244.02      219.06     52.53 o
   6   1  14      114.11      182.74     65.22 o
   7   1  14      153.91      254.81     66.57 o
   8   1  14      497.77      468.85     80.07 o
   9   1  14     1369.13     1452.64    151.20 o
  10   1  14       64.42       55.58     50.28 o
  11   1  14       67.05       72.06     54.89 o
 -18   2  14       55.34       60.34     59.93 o
 -17   2  14        6.08       88.14     71.16 o
 -16   2  14      570.99      842.16    129.46 o
 -15   2  14       92.98      171.50     59.78 o
 -14   2  14      485.00      435.45     76.13 o
 -13   2  14       22.77       12.27     39.66 o
 -12   2  14      743.40      767.62     83.94 o
 -11   2  14      229.68      152.66     38.44 o
 -10   2  14        3.22       13.08     33.35 o
  -9   2  14      311.35      364.87     57.70 o
  -8   2  14     1402.33     1505.59     98.07 o
  -7   2  14      231.07      225.27     41.08 o
  -6   2  14     4982.91     4997.73    173.43 o
  -5   2  14      943.75      964.01     77.13 o
  -4   2  14     1214.94     1135.48     81.30 o
  -3   2  14     6014.68     5833.39    216.95 o
  -2   2  14       11.58       26.19     43.26 o
  -1   2  14      552.63      490.03     49.24 o
   0   2  14     1385.53     1309.39     81.80 o
   1   2  14       91.61       62.20     28.67 o
   2   2  14     4281.68     4347.89    154.27 o
   3   2  14       27.33       22.41     32.55 o
   4   2  14      111.34       90.01     35.81 o
   5   2  14      179.04      177.72     41.77 o
   6   2  14      283.80      383.75     69.56 o
   7   2  14      192.94      191.88     55.20 o
   8   2  14     2250.89     2435.30    179.64 o
   9   2  14      169.25       81.04     54.25 o
  10   2  14      334.75      307.55     99.78 o
  11   2  14       58.51      132.97    123.62 o
 -17   3  14      256.29      260.78     79.31 o
 -16   3  14      952.57     1010.85    140.97 o
 -15   3  14      121.72      140.89     55.53 o
 -14   3  14        4.18       25.06     51.83 o
 -13   3  14      271.05      285.03     72.81 o
 -12   3  14     1905.57     1796.15    172.18 o
 -11   3  14     5574.22     5658.38    251.68 o
 -10   3  14     1055.80      955.53    104.90 o
  -9   3  14        8.02       33.27     32.05 o
  -8   3  14      853.90      767.00     92.12 o
  -7   3  14        0.70        5.21     27.03 o
  -6   3  14      244.22      168.46     35.44 o
  -5   3  14      162.41      155.88     37.69 o
  -4   3  14      119.45      121.80     33.81 o
  -3   3  14      539.15      597.35     68.07 o
  -2   3  14       36.67       32.12     37.53 o
  -1   3  14      129.31      119.20     34.02 o
   0   3  14      706.05      708.57     67.57 o
   1   3  14      256.23      223.66     44.44 o
   2   3  14     1499.37     1408.04     98.35 o
   3   3  14     2413.03     2544.24    134.14 o
   4   3  14      406.51      390.74     55.46 o
   5   3  14      196.13      274.95     57.51 o
   6   3  14     1390.53     1535.54    129.10 o
   7   3  14      787.05      948.89    112.96 o
   8   3  14       16.92       89.16     59.25 o
   9   3  14        5.67       75.93     67.61 o
  10   3  14       21.58      -65.42     65.42 o
 -16   4  14       35.72       82.02     72.03 o
 -15   4  14     1043.18     1172.86    152.76 o
 -14   4  14       86.78       76.20     52.75 o
 -13   4  14      446.45      406.14     90.20 o
 -12   4  14      149.05      187.02     69.08 o
 -11   4  14     1812.20     1530.00    162.13 o
 -10   4  14      673.51      688.09    109.21 o
  -9   4  14       44.14       22.74     40.65 o
  -8   4  14     2668.38     2578.76    196.24 o
  -7   4  14     1215.80     1349.74    142.44 o
  -6   4  14        0.93        4.54     44.28 o
  -5   4  14      178.08      142.23     48.84 o
  -4   4  14     1492.91     1487.21    126.07 o
  -3   4  14      401.60      433.68     74.15 o
  -2   4  14       72.76      116.70     56.93 o
  -1   4  14     1014.50      980.76     94.46 o
   0   4  14      645.48      548.95     68.43 o
   1   4  14     1520.68     1570.31    119.89 o
   2   4  14     1217.85     1125.32    102.12 o
   3   4  14      989.99      986.10     94.92 o
   4   4  14      882.09      913.03     94.65 o
   5   4  14       36.38       16.00     40.96 o
   6   4  14      274.35      352.00     88.87 o
   7   4  14     1677.46     1681.72    153.18 o
   8   4  14       51.82      -14.09     50.40 o
   9   4  14      300.90      258.22     81.77 o
 -14   5  14      759.87      811.00    132.38 o
 -13   5  14      584.90      573.52    110.34 o
 -12   5  14       21.94       61.29     55.45 o
 -11   5  14      761.13      663.80    113.06 o
 -10   5  14       53.62       63.73     51.25 o
  -9   5  14      944.41      934.45    130.26 o
  -8   5  14      804.85      717.18    112.75 o
  -7   5  14        1.52       14.04     43.33 o
  -6   5  14      217.10      184.81     52.65 o
  -5   5  14     1346.41     1566.89    153.25 o
  -4   5  14     1265.89     1344.53    140.38 o
  -3   5  14       18.09      -26.29     49.05 o
  -2   5  14     1429.91     1407.64    136.71 o
  -1   5  14     2364.92     2424.76    177.10 o
   0   5  14     1472.82     1441.70    155.41 o
   1   5  14      624.46      653.23     90.16 o
   2   5  14      144.51      163.93     54.06 o
   3   5  14     1389.56     1413.90    133.03 o
   4   5  14       24.80       65.51     48.72 o
   5   5  14       71.74       46.92     50.48 o
   6   5  14      185.20      173.95     68.12 o
   7   5  14       60.02       34.06     57.37 o
 -11   6  14      375.70      495.68    110.88 o
 -10   6  14      483.02      577.28    117.69 o
  -9   6  14     1168.47     1263.72    156.87 o
  -8   6  14       13.90       19.74     51.04 o
  -7   6  14        2.76      -28.68     45.37 o
  -6   6  14      604.75      609.19    107.91 o
  -5   6  14      772.60      827.34    120.86 o
  -4   6  14      312.80      434.86    104.56 o
  -3   6  14     1421.81     1535.36    165.32 o
  -2   6  14      134.69      160.60     75.92 o
  -1   6  14      888.21     1051.73    160.50 o
   0   6  14       18.44       33.22     48.82 o
   1   6  14       34.29      130.23     52.06 o
   2   6  14      730.15      718.53    103.42 o
   3   6  14       12.65       -5.09     51.32 o
   4   6  14      443.71      413.02     72.62 o
  -5   7  14      124.80      142.21     85.69 o
  -4   7  14       18.78      101.78     79.56 o
  -3   7  14     1468.66     1704.18    212.44 o
  -2   7  14      398.86      458.82    123.12 o
 -17   0  15      111.28       81.77     79.59 o
 -15   0  15      895.16      995.57    170.09 o
 -13   0  15     2677.57     2847.18    276.03 o
 -11   0  15     1019.20     1039.37    163.47 o
  -9   0  15       93.22      114.80     73.74 o
  -7   0  15      607.57      556.49    113.38 o
  -5   0  15     3055.59     3370.31    270.06 o
  -3   0  15      337.79      257.00     97.53 o
  -1   0  15     3018.14     3007.20    233.67 o
   1   0  15     2516.42     2578.20    214.96 o
   3   0  15      158.03      200.94     66.15 o
   5   0  15      143.80      132.05     61.46 o
   7   0  15     2097.80     2274.19    301.80 o
   9   0  15      501.61      595.08    161.79 o
 -18   1  15     1495.74     1608.41    204.47 o
 -17   1  15      358.93      350.98     97.20 o
 -16   1  15      772.32      721.72    127.19 o
 -15   1  15      253.89      261.25     71.68 o
 -14   1  15        9.33      -12.44     43.22 o
 -13   1  15      202.13      286.74     55.27 o
 -12   1  15        0.12       44.15     40.91 o
 -11   1  15     1337.45     1185.69    120.71 o
 -10   1  15      430.14      496.63     71.95 o
  -9   1  15      529.30      711.87     81.42 o
  -8   1  15      920.85      899.54     77.71 o
  -7   1  15        4.06       36.25     25.38 o
  -6   1  15       88.21      124.01     39.83 o
  -5   1  15     1606.02     1474.07    121.05 o
  -4   1  15     1255.52     1225.32    114.14 o
  -3   1  15     4643.93     4662.85    201.05 o
  -2   1  15      308.03      269.08     44.33 o
  -1   1  15       33.73       37.40     30.82 o
   0   1  15       29.40       47.63     36.34 o
   1   1  15     1125.24      967.89     84.38 o
   2   1  15      194.84      163.10     38.50 o
   3   1  15     1720.96     1699.26    119.11 o
   4   1  15     1061.09      997.23     94.55 o
   5   1  15     2186.05     2164.73    153.27 o
   6   1  15     1931.06     1999.19    170.22 o
   7   1  15        0.68        8.02     46.89 o
   8   1  15     1028.19      945.71    122.43 o
   9   1  15      690.61      603.79     97.56 o
  10   1  15      147.86      134.15     63.14 o
 -18   2  15     1063.42      888.60    137.48 o
 -17   2  15      325.65      406.38     94.24 o
 -16   2  15      356.21      361.48     82.01 o
 -15   2  15     1453.95     1352.74    146.19 o
 -14   2  15      377.76      453.25     78.11 o
 -13   2  15      204.66      209.95     52.41 o
 -12   2  15       41.50       29.04     38.17 o
 -11   2  15     2793.30     2916.40    157.43 o
 -10   2  15        1.41        4.16     32.09 o
  -9   2  15      146.83      212.94     47.77 o
  -8   2  15      482.58      501.67     68.26 o
  -7   2  15       16.65       59.62     30.47 o
  -6   2  15      461.78      440.58     64.80 o
  -5   2  15     1036.38     1040.49     95.37 o
  -4   2  15      135.62       96.28     37.51 o
  -3   2  15     2338.76     2450.53    147.39 o
  -2   2  15     2611.25     2630.11    154.03 o
  -1   2  15     1465.41     1445.69    104.66 o
   0   2  15       52.84       86.91     31.62 o
   1   2  15       46.71       69.90     28.29 o
   2   2  15      855.61     1001.58     77.92 o
   3   2  15      944.60     1161.30     83.99 o
   4   2  15      116.07      117.80     40.41 o
   5   2  15      263.60      276.07     60.67 o
   6   2  15        2.69       14.92     45.66 o
   7   2  15     2034.91     2263.59    158.57 o
   8   2  15       32.68       43.46     62.59 o
   9   2  15      177.11      104.82     73.58 o
 -17   3  15      134.03      112.82     75.79 o
 -16   3  15      527.84      523.34    107.61 o
 -15   3  15     1000.55      995.65    138.55 o
 -14   3  15     1332.56     1159.15    147.82 o
 -13   3  15        5.27      -31.12     48.83 o
 -12   3  15      369.09      390.89     84.22 o
 -11   3  15     3533.29     2988.12    220.23 o
 -10   3  15      539.20      567.75     84.65 o
  -9   3  15       13.01       -4.27     33.73 o
  -8   3  15      434.94      370.30     67.83 o
  -7   3  15      278.45      240.86     49.23 o
  -6   3  15     5628.21     5594.02    215.95 o
  -5   3  15     1094.08      968.94    102.80 o
  -4   3  15      230.83      178.47     47.85 o
  -3   3  15      529.93      448.45     71.77 o
  -2   3  15        9.72       46.97     41.08 o
  -1   3  15     1025.70     1102.10    102.27 o
   0   3  15        9.72       39.32     32.08 o
   1   3  15      323.35      252.67     48.60 o
   2   3  15     1656.65     1685.45    125.24 o
   3   3  15      472.08      501.55     67.99 o
   4   3  15      465.65      570.79     78.71 o
   5   3  15      355.08      373.02     77.58 o
   6   3  15      177.79      125.21     47.65 o
   7   3  15      457.43      506.54     84.98 o
   8   3  15      338.96      609.42     93.21 o
   9   3  15      690.02      841.94    120.50 o
 -15   4  15        0.15        3.00     62.80 o
 -14   4  15      137.09      178.10     73.76 o
 -13   4  15     1875.75     1702.83    179.70 o
 -12   4  15      329.00      380.28     86.01 o
 -11   4  15     1311.86     1177.67    142.04 o
 -10   4  15     1278.86     1460.61    160.09 o
  -9   4  15     1224.95     1099.60    133.81 o
  -8   4  15      151.82      199.55     68.96 o
  -7   4  15      124.46      171.34     60.97 o
  -6   4  15      150.46      135.63     54.76 o
  -5   4  15     1732.24     1799.93    164.75 o
  -4   4  15      202.69      175.55     60.53 o
  -3   4  15      741.93      807.72    111.13 o
  -2   4  15     2356.86     2581.60    180.63 o
  -1   4  15      447.90      569.52     88.73 o
   0   4  15      120.18      111.61     40.62 o
   1   4  15     1763.32     1894.46    134.20 o
   2   4  15      163.45      153.32     48.49 o
   3   4  15       19.80       22.33     43.52 o
   4   4  15      444.33      410.93     66.08 o
   5   4  15      195.27       77.75     48.23 o
   6   4  15      563.45      545.02     92.94 o
   7   4  15        4.55       90.81     63.73 o
 -13   5  15       21.18       58.84     57.90 o
 -12   5  15      116.83       51.47     50.84 o
 -11   5  15       97.71      103.60     62.42 o
 -10   5  15       27.86       37.27     56.15 o
  -9   5  15     1004.94     1020.33    135.66 o
  -8   5  15     2065.56     2271.77    197.14 o
  -7   5  15      488.48      468.53    103.91 o
  -6   5  15       44.80       -6.77     54.74 o
  -5   5  15      330.57      389.36     98.67 o
  -4   5  15      818.46      903.25    124.63 o
  -3   5  15      879.26      901.51    123.54 o
  -2   5  15      726.50      796.26    107.06 o
  -1   5  15      355.88      336.49     84.55 o
   0   5  15     1604.08     1655.13    155.98 o
   1   5  15      190.99      168.37     50.93 o
   2   5  15        5.48        3.46     45.67 o
   3   5  15       77.30       74.64     49.31 o
   4   5  15      138.66      142.63     47.61 o
   5   5  15     1154.00     1110.19    148.72 o
 -10   6  15       98.03      163.93     80.87 o
  -9   6  15       27.58       80.55     56.49 o
  -8   6  15     1218.74     1226.24    178.18 o
  -7   6  15       80.21       61.36     67.54 o
  -6   6  15      576.82      568.33    120.88 o
  -5   6  15       11.10       40.82     57.14 o
  -4   6  15     1085.41     1117.83    165.54 o
  -3   6  15        0.70       15.56     59.65 o
  -2   6  15       58.10       98.12     71.11 o
  -1   6  15      341.12      465.03    105.04 o
   0   6  15     1093.31     1194.79    144.85 o
   1   6  15       13.07       48.13     66.05 o
   2   6  15      416.18      355.63     72.35 o
 -16   0  16     2737.86     3030.39    380.13 o
 -14   0  16      130.84      163.93     83.10 o
 -12   0  16      622.21      383.22    107.26 o
 -10   0  16        6.86       29.76     60.66 o
  -8   0  16     4803.35     4864.69    336.97 o
  -6   0  16      343.43      294.64     92.11 o
  -4   0  16       32.09      100.69     57.13 o
  -2   0  16     4002.07     4063.18    277.78 o
   0   0  16     5615.40     5727.82    290.71 o
   2   0  16      648.65      626.53    114.06 o
   4   0  16       17.02       34.18     51.59 o
   6   0  16     3651.21     3482.82    381.21 o
   8   0  16      110.81       11.81    128.80 o
 -17   1  16       70.02      189.69     80.69 o
 -16   1  16        7.99       20.87     50.05 o
 -15   1  16      301.13      272.24     82.48 o
 -14   1  16       20.27       65.68     52.51 o
 -13   1  16     1582.27     1742.16    155.60 o
 -12   1  16      251.35      343.44     63.80 o
 -11   1  16      713.95      838.27     94.12 o
 -10   1  16      267.43      279.98     59.98 o
  -9   1  16      188.32      201.47     54.06 o
  -8   1  16      660.29      811.48     99.71 o
  -7   1  16        2.71       45.47     37.76 o
  -6   1  16      326.56      294.09     61.36 o
  -5   1  16      780.70      874.44     98.95 o
  -4   1  16       52.51       71.51     43.44 o
  -3   1  16      800.00      833.37     99.91 o
  -2   1  16      427.73      407.10     65.74 o
  -1   1  16      386.83      344.04     71.43 o
   0   1  16      732.06      741.32     93.30 o
   1   1  16     1104.11     1118.92    103.58 o
   2   1  16      929.70      962.01    104.16 o
   3   1  16      363.86      383.64     66.98 o
   4   1  16      470.69      493.66     77.04 o
   5   1  16        5.70       55.90     52.59 o
   6   1  16      320.26      318.07     73.28 o
   7   1  16       30.56       -7.04     51.48 o
   8   1  16     1454.11     1487.79    189.57 o
   9   1  16       94.04       63.09     60.40 o
 -17   2  16      323.44      371.51    100.92 o
 -16   2  16       14.26       20.57     47.69 o
 -15   2  16       53.58       45.25     57.62 o
 -14   2  16     1070.29     1129.88    120.97 o
 -13   2  16        5.73        8.07     41.73 o
 -12   2  16       24.59       12.75     37.43 o
 -11   2  16       98.17      184.57     54.91 o
 -10   2  16     1198.22     1117.23    117.72 o
  -9   2  16       60.36       64.88     44.54 o
  -8   2  16       38.23       11.73     38.19 o
  -7   2  16       81.92       79.12     38.57 o
  -6   2  16      799.31      861.29     89.16 o
  -5   2  16      204.53      147.85     42.35 o
  -4   2  16     1077.61     1048.10     99.81 o
  -3   2  16      622.31      572.64     83.67 o
  -2   2  16      278.41      189.37     49.11 o
  -1   2  16      364.09      417.66     61.96 o
   0   2  16     2482.51     2489.26    153.40 o
   1   2  16      426.57      449.44     55.68 o
   2   2  16      354.65      350.34     53.81 o
   3   2  16       56.56       69.94     36.75 o
   4   2  16     3799.03     4178.28    189.01 o
   5   2  16        2.67       11.92     48.88 o
   6   2  16        6.20       12.16     54.75 o
   7   2  16      722.52      815.60    127.88 o
   8   2  16      712.24      866.82    132.02 o
 -16   3  16      133.56      192.09     75.30 o
 -15   3  16      371.12      481.84    110.00 o
 -14   3  16        7.03       22.17     54.26 o
 -13   3  16      257.20      258.15     81.11 o
 -12   3  16       21.06      -12.46     47.21 o
 -11   3  16     2404.17     2512.60    202.82 o
 -10   3  16     1196.31     1361.93    150.80 o
  -9   3  16     1061.18     1161.33    138.81 o
  -8   3  16       64.67      113.18     61.37 o
  -7   3  16       21.64       36.51     46.21 o
  -6   3  16      810.90      708.91    105.49 o
  -5   3  16      115.06      147.82     51.73 o
  -4   3  16      118.26      105.03     41.80 o
  -3   3  16      112.62      100.62     40.28 o
  -2   3  16       24.81       61.60     39.70 o
  -1   3  16     2302.30     2270.94    151.59 o
   0   3  16      416.50      446.57     72.29 o
   1   3  16      770.30      754.67     86.03 o
   2   3  16       60.94       18.16     36.18 o
   3   3  16      807.24      785.39     89.72 o
   4   3  16      699.14      688.35     94.57 o
   5   3  16      503.08      548.40     94.99 o
   6   3  16       35.44        6.15     45.96 o
   7   3  16      556.10      715.50    109.00 o
 -14   4  16       52.34       96.06     61.55 o
 -13   4  16       52.98       44.24     54.74 o
 -12   4  16      461.94      505.60    101.47 o
 -11   4  16     2249.52     2033.63    223.80 o
 -10   4  16       94.65      121.22     60.12 o
  -9   4  16       34.85       65.85     67.35 o
  -8   4  16     3095.23     3011.64    263.86 o
  -7   4  16       20.60       -9.28     71.39 o
  -6   4  16     1035.32     1130.36    135.98 o
  -5   4  16     2161.17     2240.45    187.40 o
  -4   4  16      268.03      268.02     68.19 o
  -3   4  16       16.07       27.44     50.58 o
  -2   4  16      587.37      677.23     99.31 o
  -1   4  16      210.40      160.19     58.74 o
   0   4  16      151.01      178.94     57.71 o
   1   4  16      691.65      624.47     89.72 o
   2   4  16      216.00      214.98     48.56 o
   3   4  16      351.71      398.69     68.82 o
   4   4  16        0.86       41.32     37.48 o
   5   4  16       24.17      -13.62     50.30 o
   6   4  16      850.33      917.04    123.82 o
 -12   5  16      496.48      509.64    124.71 o
 -11   5  16        2.72       35.96     71.13 o
 -10   5  16      237.51      192.91     78.94 o
  -9   5  16        7.30       -4.09     72.05 o
  -8   5  16      156.48      110.85     67.28 o
  -7   5  16      684.62      670.00    132.57 o
  -6   5  16       64.07      -11.28     62.65 o
  -5   5  16       69.62      127.54     72.15 o
  -4   5  16     1167.59     1129.58    144.29 o
  -3   5  16      722.50      891.09    117.52 o
  -2   5  16      744.11      741.73    122.73 o
  -1   5  16       45.26       26.40     56.11 o
   0   5  16      363.78      495.43     89.89 o
   1   5  16      445.22      476.14     82.89 o
   2   5  16      160.11      188.86     56.90 o
   3   5  16       53.81       48.87     49.70 o
  -7   6  16     1554.18     1433.61    197.01 o
  -6   6  16      624.14      772.02    144.71 o
  -5   6  16        2.64      -20.61     57.31 o
  -4   6  16      341.91      209.24     84.03 o
  -3   6  16      936.61     1152.64    178.76 o
  -2   6  16       32.66      155.61     79.00 o
  -1   6  16       16.12       67.43     57.70 o
 -17   0  17      601.15      715.03    203.09 o
 -15   0  17       46.06       91.11     64.63 o
 -13   0  17      658.78      723.07    150.21 o
 -11   0  17     1882.66     2046.18    237.79 o
  -9   0  17       91.91        8.21     58.89 o
  -7   0  17      407.96      554.66    126.90 o
  -5   0  17      191.67      134.60     77.35 o
  -3   0  17     8017.79     8840.27    419.80 o
  -1   0  17       18.48        3.44     81.72 o
   1   0  17      230.77      116.51     85.24 o
   3   0  17     2724.64     2883.66    261.97 o
   5   0  17      253.36      287.30    124.50 o
   7   0  17      181.44       39.31     74.80 o
 -16   1  17      865.74      943.68    130.27 o
 -15   1  17      274.48      147.35     63.62 o
 -14   1  17      240.88      256.96     76.18 o
 -13   1  17      191.58      171.23     60.34 o
 -12   1  17        9.25       69.48     47.59 o
 -11   1  17      144.59      212.87     53.56 o
 -10   1  17      165.70      136.63     56.29 o
  -9   1  17       11.79       56.80     40.60 o
  -8   1  17     1042.14     1215.47    125.98 o
  -7   1  17     4278.44     4576.63    257.60 o
  -6   1  17     2143.72     2172.26    156.55 o
  -5   1  17      129.69      130.65     51.44 o
  -4   1  17      158.44      134.49     47.79 o
  -3   1  17       15.58       67.49     50.75 o
  -2   1  17      238.96      236.56     54.27 o
  -1   1  17       21.35        0.29     39.01 o
   0   1  17       31.57       28.49     34.04 o
   1   1  17     1264.87     1388.43    121.72 o
   2   1  17      489.06      584.38     87.59 o
   3   1  17      265.92      287.50     63.94 o
   4   1  17       37.23       60.74     47.37 o
   5   1  17      171.09      135.69     60.54 o
   6   1  17     1243.11     1431.04    178.29 o
   7   1  17      764.02      909.21    150.04 o
 -16   2  17       19.14       50.69     66.97 o
 -15   2  17     1849.26     1952.42    205.67 o
 -14   2  17       56.80       71.40     68.98 o
 -13   2  17      957.72      899.03    122.03 o
 -12   2  17      499.38      498.23     87.99 o
 -11   2  17       95.84      146.46     68.81 o
 -10   2  17       54.36       63.35     48.36 o
  -9   2  17     1156.83     1350.94    131.10 o
  -8   2  17      460.43      465.10     78.26 o
  -7   2  17       62.80       47.17     38.79 o
  -6   2  17      576.95      525.98     73.46 o
  -5   2  17       59.31       94.09     46.46 o
  -4   2  17      139.35       84.77     40.33 o
  -3   2  17      358.92      325.78     62.17 o
  -2   2  17       20.86      -16.34     35.50 o
  -1   2  17     2271.40     2405.44    155.06 o
   0   2  17        2.87       -1.04     32.47 o
   1   2  17     2779.09     2788.55    159.60 o
   2   2  17      190.91      227.25     54.91 o
   3   2  17       18.16       51.65     45.78 o
   4   2  17        0.39       14.87     55.03 o
   5   2  17      943.62      949.54    133.69 o
   6   2  17      658.26      855.94    129.91 o
   7   2  17      219.49      286.82     84.04 o
 -15   3  17      149.62      163.53     89.36 o
 -14   3  17       81.63       68.06     68.24 o
 -13   3  17      104.43      123.05     62.47 o
 -12   3  17      154.98      104.12     75.07 o
 -11   3  17      491.29      525.95    124.68 o
 -10   3  17      241.54      269.22     78.90 o
  -9   3  17      859.72      704.35    108.38 o
  -8   3  17      104.28        8.04     43.00 o
  -7   3  17       69.28       87.66     58.47 o
  -6   3  17       31.34        2.84     42.67 o
  -5   3  17      886.48     1026.73    129.84 o
  -4   3  17     1890.83     2012.27    175.65 o
  -3   3  17      208.04      159.96     50.20 o
  -2   3  17       47.33       24.06     36.13 o
  -1   3  17      537.76      466.51     76.14 o
   0   3  17       14.57       39.09     38.75 o
   1   3  17      388.12      419.37     71.22 o
   2   3  17       17.39       29.53     44.93 o
   3   3  17      191.36      263.63     54.91 o
   4   3  17     2682.23     2967.63    207.19 o
   5   3  17      325.19      464.81    102.01 o
   6   3  17       80.09      190.60     73.10 o
 -13   4  17      248.15      314.42    103.82 o
 -12   4  17       34.41       -9.32     76.29 o
 -11   4  17     1346.18     1205.91    176.19 o
 -10   4  17      327.17      317.39     91.44 o
  -9   4  17       49.08       90.34     75.88 o
  -8   4  17      242.79      196.61     82.32 o
  -7   4  17       46.58       54.53     54.98 o
  -6   4  17      200.21      245.22     85.07 o
  -5   4  17        2.54      -13.88     52.05 o
  -4   4  17      254.54      178.72     62.35 o
  -3   4  17     1045.62     1147.06    126.50 o
  -2   4  17       12.72       12.64     53.03 o
  -1   4  17      381.71      378.89     87.61 o
   0   4  17     2487.41     2719.89    202.51 o
   1   4  17       98.05       61.63     55.00 o
   2   4  17       97.04       59.74     41.81 o
   3   4  17      961.10      994.23    115.07 o
   4   4  17        2.50       16.75     51.57 o
 -10   5  17      157.98      147.38     84.45 o
  -9   5  17       11.55        3.57     66.05 o
  -8   5  17     1207.01     1450.07    190.81 o
  -7   5  17       14.48       65.26     79.89 o
  -6   5  17     1684.97     1720.84    205.85 o
  -5   5  17      184.55      271.34     92.19 o
  -4   5  17       74.83       86.77     64.97 o
  -3   5  17      546.97      595.08    107.94 o
  -2   5  17     1622.76     1805.61    185.93 o
  -1   5  17      914.49      737.65    120.62 o
   0   5  17        5.99       -5.43     51.05 o
   1   5  17        8.39       56.99     62.67 o
 -16   0  18     1761.83     1951.78    252.00 o
 -14   0  18     1118.27     1003.41    185.33 o
 -12   0  18      540.73      614.94    135.18 o
 -10   0  18       43.82        3.96     66.99 o
  -8   0  18      802.70      960.67    167.91 o
  -6   0  18     1613.51     2004.49    228.97 o
  -4   0  18        2.26       72.62     78.45 o
  -2   0  18      248.76      438.89    144.14 o
   0   0  18      177.68      262.99    112.20 o
   2   0  18     1411.07     1785.27    214.18 o
   4   0  18        1.25       32.52     75.57 o
   6   0  18      166.69      213.32     92.95 o
 -15   1  18      462.48      536.50     96.52 o
 -14   1  18      644.46      912.98    135.92 o
 -13   1  18      710.13      834.30    132.07 o
 -12   1  18      125.67      188.78     57.14 o
 -11   1  18      975.37     1159.79    130.56 o
 -10   1  18      464.80      350.26     74.71 o
  -9   1  18      405.98      412.67     78.16 o
  -8   1  18     1812.22     1993.73    178.50 o
  -7   1  18      131.59      222.29     66.62 o
  -6   1  18        7.22       48.49     51.24 o
  -5   1  18       77.80       55.44     40.65 o
  -4   1  18       22.15       22.91     43.72 o
  -3   1  18      515.11      623.22     86.68 o
  -2   1  18      626.90      712.28     95.77 o
  -1   1  18     1019.82      997.61    105.61 o
   0   1  18      513.81      479.32     76.22 o
   1   1  18       95.66       77.20     53.81 o
   2   1  18      806.54      777.95    115.19 o
   3   1  18      620.70      735.77    130.47 o
   4   1  18     1008.52      833.14    138.72 o
   5   1  18       76.18       42.39     54.19 o
   6   1  18      235.56      162.89     62.79 o
 -15   2  18      532.78      623.78    124.54 o
 -14   2  18        0.36       10.07     59.31 o
 -13   2  18        0.67       45.33     56.09 o
 -12   2  18      232.53      240.32     70.22 o
 -11   2  18      110.23      176.69     63.28 o
 -10   2  18      579.75      664.10    114.27 o
  -9   2  18      136.32      152.52     63.59 o
  -8   2  18      306.79      316.78     73.83 o
  -7   2  18     1032.04     1133.33    122.38 o
  -6   2  18       22.54       61.07     41.61 o
  -5   2  18      463.69      380.81     64.05 o
  -4   2  18     2252.90     2397.01    176.27 o
  -3   2  18       12.22       13.86     34.72 o
  -2   2  18      354.27      301.97     60.57 o
  -1   2  18      219.93      248.52     62.95 o
   0   2  18       45.62       73.10     43.39 o
   1   2  18      558.23      591.20     89.03 o
   2   2  18       23.51       56.62     43.34 o
   3   2  18       66.49       99.45     52.83 o
   4   2  18     1547.70     1994.75    192.93 o
   5   2  18       64.73       36.50     70.09 o
 -13   3  18     1337.49     1577.72    208.65 o
 -12   3  18       77.22       52.73     59.35 o
 -11   3  18      392.85      386.74    112.06 o
 -10   3  18      173.81      197.70     89.34 o
  -9   3  18      695.59      765.87    119.53 o
  -8   3  18     1127.78     1186.36    146.17 o
  -7   3  18       67.57      145.64     66.08 o
  -6   3  18      580.54      585.62    125.19 o
  -5   3  18      684.99      749.15    114.07 o
  -4   3  18      469.79      514.66    100.07 o
  -3   3  18        7.96       49.50     51.31 o
  -2   3  18      489.12      434.04     80.71 o
  -1   3  18      320.60      364.02     71.28 o
   0   3  18     1426.84     1501.35    135.77 o
   1   3  18     2753.80     2871.99    188.47 o
   2   3  18      378.82      342.32     69.85 o
   3   3  18        3.13       35.50     60.35 o
   4   3  18      255.46      270.60     79.91 o
 -11   4  18       91.36      130.89     77.68 o
 -10   4  18       11.31       68.64     65.64 o
  -9   4  18      763.48      815.07    153.20 o
  -8   4  18      235.28      239.59     83.64 o
  -7   4  18       12.65       63.83     64.03 o
  -6   4  18     1256.16     1262.15    180.40 o
  -5   4  18      559.69      584.99    126.60 o
  -4   4  18       83.51      126.98     65.17 o
  -3   4  18      651.87      679.00    104.64 o
  -2   4  18      289.06      419.57     93.55 o
  -1   4  18      218.06      295.20     83.33 o
   0   4  18       10.53        8.09     51.93 o
   1   4  18     1056.08     1021.44    129.37 o
   2   4  18      568.60      593.77     96.41 o
  -7   5  18       14.92       -8.75     61.33 o
  -6   5  18       90.81      171.33     63.56 o
  -5   5  18      508.62      509.46    119.00 o
  -4   5  18        3.77       60.06     49.04 o
  -3   5  18      695.79      807.21    134.44 o
 -13   0  19      104.00      165.03     73.98 o
 -11   0  19     3525.22     3751.72    328.67 o
  -9   0  19     3611.14     3547.87    316.98 o
  -7   0  19      171.57      261.68     92.94 o
  -5   0  19      904.60     1114.24    218.11 o
  -3   0  19      111.54      104.91    117.14 o
  -1   0  19      680.63      847.30    158.67 o
   1   0  19        3.51      119.37     77.65 o
   3   0  19      781.78     1029.65    263.65 o
 -14   1  19      574.91      682.29    115.46 o
 -13   1  19        2.40       88.91     66.99 o
 -12   1  19       51.95       63.98     63.80 o
 -11   1  19      112.43      147.50     57.76 o
 -10   1  19        5.24        0.07     44.56 o
  -9   1  19       89.00      177.03     62.86 o
  -8   1  19      763.03      859.62    121.71 o
  -7   1  19      248.23      283.61     79.12 o
  -6   1  19     2450.80     2703.33    195.00 o
  -5   1  19      354.04      395.88     84.10 o
  -4   1  19      590.93      615.71     85.44 o
  -3   1  19      795.06      882.40    113.37 o
  -2   1  19      223.43      197.64     70.91 o
  -1   1  19       13.71       31.10     48.62 o
   0   1  19       35.15       18.93     49.06 o
   1   1  19      103.57       76.60     51.21 o
   2   1  19       10.65       67.14     47.53 o
   3   1  19      733.54      934.81    134.03 o
   4   1  19      359.57      507.63    125.11 o
 -13   2  19     1901.52     2041.37    235.13 o
 -12   2  19        0.18       47.29     65.77 o
 -11   2  19      101.01       91.12     58.64 o
 -10   2  19      448.11      565.52    109.26 o
  -9   2  19       27.00       75.52     54.94 o
  -8   2  19      276.25      360.03     92.30 o
  -7   2  19      658.38      837.90    129.08 o
  -6   2  19      235.45      292.48     72.16 o
  -5   2  19      921.34     1073.76    124.49 o
  -4   2  19       97.08       67.32     43.16 o
  -3   2  19      144.60       72.88     43.22 o
  -2   2  19      260.97      271.41     67.54 o
  -1   2  19      127.24      162.76     56.41 o
   0   2  19        1.08       41.81     44.08 o
   1   2  19     2673.15     2804.66    185.98 o
   2   2  19       69.62       12.33     42.34 o
   3   2  19      176.30      190.61     81.22 o
 -12   3  19      272.34      215.12     79.72 o
 -11   3  19       72.10       82.87     70.85 o
 -10   3  19      402.00      492.31    125.31 o
  -9   3  19      205.45      155.93     70.56 o
  -8   3  19      353.17      396.81    107.97 o
  -7   3  19      240.80      290.47     80.14 o
  -6   3  19      183.14      112.56     74.60 o
  -5   3  19      443.22      604.80    130.25 o
  -4   3  19      393.32      524.43     92.68 o
  -3   3  19      964.39      993.76    123.46 o
  -2   3  19      216.63      225.00     66.44 o
  -1   3  19       15.99        3.72     50.60 o
   0   3  19        3.50       19.00     48.26 o
   1   3  19      107.94      124.33     46.45 o
  -9   4  19      180.55      126.03     81.73 o
  -8   4  19      123.47      222.33     88.25 o
  -7   4  19      309.95      295.70     94.33 o
  -6   4  19       49.31       13.00     65.44 o
  -5   4  19       58.20      123.11     76.38 o
  -4   4  19      122.94       61.31     54.08 o
  -3   4  19      261.89      295.15     80.30 o
  -2   4  19        2.87       27.10     50.46 o
 -12   0  20       33.39      171.71    111.83 o
 -10   0  20      604.90      681.66    158.26 o
  -8   0  20      121.06      166.22     83.59 o
  -6   0  20     1423.26     1745.90    281.27 o
  -4   0  20     1104.44     1057.06    224.70 o
  -2   0  20       51.81       86.95    109.01 o
   0   0  20      756.40      820.14    157.71 o
   2   0  20      184.83       92.71     83.95 o
 -12   1  20      130.94      206.00     70.86 o
 -11   1  20      722.73      955.85    125.61 o
 -10   1  20      153.45      314.65     86.09 o
  -9   1  20     1052.40     1276.63    140.70 o
  -8   1  20      262.10      378.95     86.15 o
  -7   1  20      504.64      550.81     99.57 o
  -6   1  20     1313.41     1315.63    142.12 o
  -5   1  20       78.17      156.04     74.97 o
  -4   1  20      402.26      390.30     84.09 o
  -3   1  20      129.77      133.01     53.70 o
  -2   1  20       45.90       46.85     44.35 o
  -1   1  20      196.50      253.67     67.05 o
   0   1  20      321.63      304.59     70.64 o
   1   1  20       70.32       96.35     65.26 o
 -11   2  20       14.71       20.62     55.08 o
 -10   2  20       45.97       53.22     55.71 o
  -9   2  20       30.97       13.51     48.87 o
  -8   2  20      391.48      505.16    102.95 o
  -7   2  20      925.77     1078.72    146.29 o
  -6   2  20      139.13      138.44     72.67 o
  -5   2  20      253.14      264.03     81.65 o
  -4   2  20      232.19      257.21     68.84 o
  -3   2  20       96.17      133.94     53.51 o
  -2   2  20     1240.73     1425.90    144.53 o
  -1   2  20       96.04       34.66     50.09 o
   0   2  20      268.83      267.09     64.91 o
  -9   3  20        2.63       20.55     64.02 o
  -8   3  20      119.17      113.82     67.47 o
  -7   3  20      251.32      250.51     88.46 o
  -6   3  20       36.99       72.24     76.54 o
  -5   3  20        0.43       38.43     65.21 o
  -4   3  20      267.04      345.78     95.47 o
  -3   3  20      473.42      460.97     89.35 o
  -2   3  20       58.18       41.89     57.87 o
  -9   0  21     2528.16     3118.35    311.87 o
  -7   0  21     1484.23     1606.28    282.95 o
  -5   0  21        5.26       13.20     90.56 o
  -3   0  21       25.34      -17.24    134.60 o
  -1   0  21     1088.56     1131.82    196.81 o
  -9   1  21      162.14      320.14     90.23 o
  -8   1  21      393.82      440.32     94.33 o
  -7   1  21      232.86      249.05     70.24 o
  -6   1  21      590.73      717.57    119.10 o
  -5   1  21      430.06      580.16    108.09 o
  -4   1  21      582.01      662.01    117.72 o
  -3   1  21        2.33       -1.97     64.03 o
  -2   1  21       89.37      161.50     60.02 o
  -7   2  21        4.71       28.55     64.38 o
  -6   2  21      105.27      132.65     66.61 o
  -5   2  21      206.98      314.78     99.37 o
 
